# Supplementary material for: 2-(4-Nitro­phen­yl)-5-phenyl­furan
Source: Acta Crystallogr Sect E Struct Rep Online. 2009 Dec 12;66(Pt 1):o128. doi: 10.1107/S160053680905288X (PMC2980011; doi:10.1107/S160053680905288X)
Supplement: Supplementary file 2 [file e-66-0o128-Isup2.hkl]

# 
# h,k,l, Fc-squared, Fo-squared, sigma(Fo-squared) and status flag 
# 
data_I
_shelx_title ' r90807e in P2(1)/n' 
_shelx_refln_list_code          4 
_shelx_F_calc_maximum       90.68 
_exptl_crystal_F_000       552.00 
_reflns_d_resolution_high  0.7677 
 
loop_ 
 _symmetry_equiv_pos_as_xyz 
 'x, y, z' 
 '-x+1/2, y+1/2, -z+1/2' 
 '-x, -y, -z' 
 'x-1/2, -y-1/2, z-1/2' 
 
_cell_length_a     7.3213 
_cell_length_b    16.2895 
_cell_length_c    10.9039 
_cell_angle_alpha  90.000 
_cell_angle_beta  100.806 
_cell_angle_gamma  90.000 
 
_shelx_F_squared_multiplier     1.000 
 
loop_ 
 _refln_index_h 
 _refln_index_k 
 _refln_index_l 
 _refln_F_squared_calc 
 _refln_F_squared_meas 
 _refln_F_squared_sigma 
 _refln_observed_status 
   2   0   0     3496.51     3274.71     81.93 o 
   4   0   0      436.59      450.52     37.33 o 
   6   0   0      548.94      693.42     84.21 o 
   8   0   0        9.23        6.58      6.16 o 
   1   1   0        0.03        0.27      0.14 o 
   2   1   0     5603.25     5842.71     76.82 o 
   3   1   0      145.41      146.86      2.36 o 
   4   1   0       74.65       76.02      2.67 o 
   5   1   0        2.93        2.94      0.88 o 
   6   1   0       14.43       12.87      2.74 o 
   7   1   0       27.13       20.94      6.53 o 
   8   1   0        0.06        0.68      2.47 o 
   9   1   0        0.83        0.88      2.49 o 
   1   2   0      467.77      379.38      7.32 o 
   2   2   0       35.40       33.12      1.94 o 
   3   2   0        5.43        5.20      1.04 o 
   4   2   0        0.25        0.59      0.51 o 
   5   2   0        0.46        1.15      0.79 o 
   6   2   0       14.64        8.29      2.66 o 
   7   2   0        0.51        0.78      1.13 o 
   8   2   0        7.65        9.58      4.53 o 
   9   2   0        0.81        0.66      2.58 o 
   1   3   0      360.55      324.48      9.43 o 
   2   3   0       18.88       14.56      1.11 o 
   3   3   0      181.69      179.26      3.98 o 
   4   3   0       36.84       39.49      3.37 o 
   5   3   0        9.47        5.49      1.69 o 
   6   3   0        0.07        0.49      0.46 o 
   7   3   0        6.39        3.79      2.16 o 
   8   3   0        2.62        3.80      3.97 o 
   9   3   0        1.27        2.72      2.26 o 
   0   4   0        6.96        8.06      0.59 o 
   1   4   0       20.94       20.27      1.16 o 
   2   4   0      242.54      231.99      6.37 o 
   3   4   0        1.72        1.22      0.51 o 
   4   4   0        0.12        0.50      0.59 o 
   5   4   0       28.00       23.77      5.05 o 
   6   4   0        1.38        1.10      1.03 o 
   7   4   0        0.02        0.71      1.55 o 
   8   4   0       38.83       38.18     17.29 o 
   9   4   0        1.46        3.08      2.32 o 
   1   5   0      238.90      250.15      5.21 o 
   2   5   0       43.92       45.07      1.49 o 
   3   5   0       31.33       30.45      2.53 o 
   4   5   0       58.50       62.81      3.79 o 
   5   5   0       27.19       23.02      3.96 o 
   6   5   0       10.66        8.95      3.00 o 
   7   5   0        3.94        2.62      1.32 o 
   8   5   0        1.02        1.45      2.30 o 
   9   5   0        6.38        5.93      5.01 o 
   0   6   0        3.01        6.49      0.75 o 
   1   6   0      445.65      405.70     11.88 o 
   2   6   0       34.37       36.12      2.03 o 
   3   6   0      202.38      214.63      6.87 o 
   4   6   0        0.08        0.79      0.65 o 
   5   6   0       78.07       84.23      6.57 o 
   6   6   0        0.02        1.11      1.23 o 
   7   6   0        2.76        1.02      1.87 o 
   8   6   0        0.23        1.75      2.35 o 
   1   7   0      211.04      215.54      3.59 o 
   2   7   0     1733.11     1882.83     42.13 o 
   3   7   0      167.10      194.62      6.04 o 
   4   7   0      395.84      493.10     14.43 o 
   5   7   0       26.97       28.87      3.76 o 
   6   7   0        0.00        0.95      1.38 o 
   7   7   0        3.00        3.57      2.87 o 
   8   7   0       21.95       12.07      5.81 o 
   0   8   0       98.89      130.32      8.59 o 
   1   8   0        6.65        4.38      1.71 o 
   2   8   0      644.67      727.09     18.89 o 
   3   8   0        3.73        3.06      1.39 o 
   4   8   0      120.11      130.96      6.27 o 
   5   8   0       46.73       42.61      3.83 o 
   6   8   0       38.76       40.70      9.21 o 
   7   8   0        0.65        1.38      1.66 o 
   8   8   0       25.90       18.01      9.47 o 
   1   9   0       57.06       65.86      3.23 o 
   2   9   0      647.90      687.18     20.13 o 
   3   9   0       27.56       23.81      2.63 o 
   4   9   0       16.82       12.91      3.02 o 
   5   9   0        0.03        0.48      1.12 o 
   6   9   0        1.10        1.54      1.28 o 
   7   9   0        0.94        2.28      1.76 o 
   8   9   0        8.95        5.02      3.60 o 
   0  10   0       10.61        8.40      5.28 o 
   1  10   0      158.29      183.51      7.42 o 
   2  10   0       71.02       67.28      6.61 o 
   3  10   0        0.66        0.25      0.58 o 
   4  10   0       12.24       12.49      3.26 o 
   5  10   0       24.23       20.19      4.35 o 
   6  10   0        5.57        4.62      3.01 o 
   7  10   0        6.26        3.35      2.77 o 
   8  10   0       16.78        8.52      3.58 o 
   1  11   0        2.20        2.25      1.15 o 
   2  11   0        0.07       -0.01      1.01 o 
   3  11   0        0.80        0.47      0.95 o 
   4  11   0        0.30        0.43      1.09 o 
   5  11   0        9.24        7.89      3.02 o 
   6  11   0       11.81        7.66      3.02 o 
   7  11   0        5.37        3.50      3.01 o 
   8  11   0        0.14        0.67      4.10 o 
   0  12   0        3.36        4.63      6.07 o 
   1  12   0       76.54       81.07      8.28 o 
   2  12   0       47.18       60.27      6.56 o 
   3  12   0        0.14        0.58      0.32 o 
   4  12   0        0.39       -0.02      1.04 o 
   5  12   0        0.16        0.84      1.07 o 
   6  12   0        7.42        5.73      5.00 o 
   7  12   0        9.44        9.52      5.71 o 
   1  13   0      431.32      499.37     29.25 o 
   2  13   0        0.67       -0.01      1.23 o 
   3  13   0       14.37       14.81      4.57 o 
   4  13   0        6.22        5.01      2.72 o 
   5  13   0        7.20        3.83      2.13 o 
   6  13   0       16.51       12.89      6.06 o 
   7  13   0        1.93        1.54      2.21 o 
   0  14   0      614.10      689.46     72.55 o 
   1  14   0        1.53        1.71      1.92 o 
   2  14   0      138.12      157.93     12.28 o 
   3  14   0       10.96        7.12      3.50 o 
   4  14   0       29.61       15.96      4.97 o 
   5  14   0        5.97        4.09      2.26 o 
   6  14   0        7.89        4.82      4.35 o 
   7  14   0        2.75        3.09      4.74 o 
   1  15   0       98.08      109.17     12.46 o 
   2  15   0      374.35      463.82     33.37 o 
   3  15   0      189.45      224.03     22.56 o 
   4  15   0        0.08        0.59      1.20 o 
   5  15   0        3.28        2.28      2.92 o 
   6  15   0        0.17        3.13      3.55 o 
   0  16   0       30.14       30.06     22.77 o 
   1  16   0        3.43        6.23      4.23 o 
   2  16   0       34.93       33.25     11.78 o 
   3  16   0        1.07        1.19      3.30 o 
   4  16   0       16.89        9.02      4.15 o 
   5  16   0        2.56        2.16      3.28 o 
   6  16   0        0.00        1.42      2.50 o 
   1  17   0        0.29        0.88      1.98 o 
   2  17   0        4.80        2.35      2.92 o 
   3  17   0       60.55       71.76      9.61 o 
   4  17   0        0.00        1.58      2.43 o 
   5  17   0        1.79        2.33      3.91 o 
   0  18   0        1.79        4.23      5.04 o 
   1  18   0        3.53        8.78      7.30 o 
   2  18   0        1.14        1.95      2.59 o 
   3  18   0        2.87        3.61      3.06 o 
   4  18   0        8.85        5.93      4.35 o 
   1  19   0        0.41        1.38      2.81 o 
   2  19   0        5.60        3.59      2.60 o 
   3  19   0        0.08       -1.61      2.77 o 
   4  19   0        0.01        3.50      3.22 o 
   0  20   0       24.75       17.71     16.16 o 
   1  20   0        9.68       10.41      4.74 o 
   2  20   0        0.04        1.77      1.82 o 
   3  20   0        2.91        5.48      4.58 o 
   1  21   0        0.01        1.21      2.43 o 
  -9   0   1        0.00        1.50      2.62 o 
  -7   0   1       11.85       13.38      4.12 o 
  -5   0   1       33.17       48.93      6.45 o 
  -3   0   1       96.85      110.28      3.05 o 
  -1   0   1       20.38       15.44      0.92 o 
   1   0   1      224.83      164.80      8.79 o 
   3   0   1      304.06      215.16     30.09 o 
   5   0   1       71.99       85.84      6.21 o 
   7   0   1        5.32        8.62      7.03 o 
   9   0   1        0.01       -0.57      5.05 o 
  -9   1   1        0.39        1.15      2.46 o 
  -8   1   1       22.30       22.86     13.27 o 
  -7   1   1        0.17        0.45      1.59 o 
  -6   1   1        0.03        1.29      1.01 o 
  -5   1   1       37.96       42.61      3.68 o 
  -4   1   1        7.31        5.54      1.07 o 
  -3   1   1       22.94       24.51      1.28 o 
  -2   1   1     5487.99     6360.75     98.62 o 
  -1   1   1      290.97      235.71      3.29 o 
   1   1   1     1097.26      933.01     16.29 o 
   3   1   1      235.76      203.67      4.22 o 
   4   1   1        7.54        4.27      1.32 o 
   5   1   1       19.08       16.98      2.56 o 
   6   1   1       89.23       96.21     11.92 o 
   7   1   1        2.32        4.71      4.18 o 
   8   1   1        0.40        0.82      2.11 o 
   9   1   1        0.10        0.42      1.94 o 
  -9   2   1        0.07        0.49      3.06 o 
  -8   2   1       31.39       33.25     12.15 o 
  -7   2   1       11.12        7.38      2.47 o 
  -6   2   1       11.06       11.24      3.25 o 
  -5   2   1        2.97        1.88      0.91 o 
  -4   2   1        9.57        5.80      1.53 o 
  -3   2   1     1241.25     1188.78     12.98 o 
  -1   2   1      113.50      103.20      3.95 o 
   1   2   1     2404.04     2131.33     24.71 o 
   2   2   1      863.52      699.26      9.98 o 
   3   2   1       47.73       43.48      2.20 o 
   4   2   1      298.06      286.48     22.74 o 
   5   2   1      121.07      125.93     10.94 o 
   6   2   1      176.53      159.33     37.57 o 
   7   2   1       12.99        7.82      4.85 o 
   8   2   1        1.76        1.76      2.26 o 
   9   2   1        0.39        1.48      3.63 o 
  -9   3   1        0.00        0.74      2.58 o 
  -8   3   1        7.26        6.86      3.80 o 
  -7   3   1       10.75        5.87      2.72 o 
  -6   3   1        5.42        2.68      1.39 o 
  -5   3   1       25.76       30.30      4.39 o 
  -4   3   1      206.97      256.30      6.07 o 
  -3   3   1       23.01       27.95      1.41 o 
  -2   3   1     4572.51     4790.50    156.64 o 
   0   3   1     4072.57     4359.58    236.29 o 
   1   3   1       15.31       14.51      0.80 o 
   2   3   1       66.41       53.86      3.01 o 
   3   3   1        1.17        0.73      0.37 o 
   4   3   1      203.46      185.36     14.66 o 
   5   3   1       99.39      104.23     11.20 o 
   6   3   1       41.52       22.20     12.96 o 
   7   3   1        0.22        0.46      1.53 o 
   8   3   1        0.03        0.40      2.26 o 
   9   3   1        0.13        1.62      2.87 o 
  -9   4   1        2.03        2.42      1.96 o 
  -8   4   1        0.09        0.98      1.61 o 
  -7   4   1        5.77        2.85      2.19 o 
  -6   4   1        0.30        1.02      1.00 o 
  -5   4   1        2.81        3.31      1.18 o 
  -4   4   1       41.80       42.27      3.55 o 
  -3   4   1      153.90      150.47      2.79 o 
  -2   4   1       43.32       42.97      1.95 o 
  -1   4   1      208.59      199.92      6.31 o 
   0   4   1      365.50      342.17      9.51 o 
   1   4   1      167.45      147.97      3.78 o 
   2   4   1       45.18       35.02      1.84 o 
   3   4   1       63.30       55.00      3.32 o 
   4   4   1        1.50        0.88      0.62 o 
   5   4   1       46.24       36.40      5.77 o 
   6   4   1        0.61        0.46      0.52 o 
   7   4   1        3.52        5.15      2.82 o 
   8   4   1        6.76        8.73      6.29 o 
   9   4   1        6.14        4.90      4.58 o 
  -9   5   1        1.01        1.47      2.81 o 
  -8   5   1        1.04        1.57      1.60 o 
  -7   5   1        4.45        3.00      1.73 o 
  -6   5   1       57.25       65.09      7.39 o 
  -5   5   1      150.47      177.46      7.77 o 
  -4   5   1      443.19      489.69     13.17 o 
  -3   5   1       56.71       63.72      2.82 o 
  -2   5   1       87.38       78.58      2.31 o 
  -1   5   1      105.69       88.92      3.10 o 
   0   5   1      480.86      437.48      9.83 o 
   1   5   1      382.55      347.73      5.74 o 
   2   5   1     1686.66     1666.84     20.37 o 
   3   5   1     1078.16     1067.24     34.64 o 
   4   5   1      193.36      213.72     14.08 o 
   5   5   1       12.12        6.20      3.48 o 
   6   5   1       15.16       14.19      3.42 o 
   7   5   1       12.36       13.78      4.65 o 
   8   5   1       23.78       23.14     14.06 o 
  -9   6   1        0.94        0.63      2.07 o 
  -8   6   1        0.16        0.39      1.67 o 
  -7   6   1        1.01        2.01      2.20 o 
  -6   6   1        5.60        5.32      1.99 o 
  -5   6   1        3.19        4.34      1.71 o 
  -4   6   1      506.71      577.44     15.35 o 
  -3   6   1       27.63       32.62      3.58 o 
  -2   6   1        1.26        0.98      0.80 o 
  -1   6   1        1.68        1.66      0.68 o 
   0   6   1       15.49       19.83      0.91 o 
   1   6   1        1.89        1.34      0.45 o 
   2   6   1      848.27      857.69     18.77 o 
   3   6   1        4.54        2.38      1.14 o 
   4   6   1       49.78       47.38      3.52 o 
   5   6   1        6.04        3.16      1.96 o 
   6   6   1        0.29        1.15      2.23 o 
   7   6   1        2.06        1.28      2.00 o 
   8   6   1       52.11       63.29     15.05 o 
  -8   7   1        0.34        1.34      2.26 o 
  -7   7   1        3.65        2.43      2.43 o 
  -6   7   1        2.79        2.75      1.92 o 
  -5   7   1       40.91       55.99      7.41 o 
  -4   7   1      157.95      192.39      7.23 o 
  -3   7   1       50.10       59.69      4.08 o 
  -2   7   1       48.12       40.09      3.89 o 
  -1   7   1      213.62      202.76      6.33 o 
   0   7   1      499.77      421.53      7.37 o 
   1   7   1       48.72       56.06      2.44 o 
   2   7   1      183.54      205.37      4.84 o 
   3   7   1      233.71      242.36      9.24 o 
   4   7   1       23.08       22.58      3.04 o 
   5   7   1        0.00        0.34      0.44 o 
   6   7   1        0.29        1.36      1.69 o 
   7   7   1        0.70        1.98      2.40 o 
   8   7   1       13.76       15.16      7.17 o 
  -8   8   1        0.03        1.90      2.41 o 
  -7   8   1        0.57        1.86      1.75 o 
  -6   8   1        4.24        2.07      1.26 o 
  -5   8   1       27.45       29.99      4.88 o 
  -4   8   1      117.68      146.64      7.57 o 
  -3   8   1      326.25      398.58     12.75 o 
  -2   8   1      130.95      150.97      5.38 o 
  -1   8   1        1.78        1.94      1.27 o 
   0   8   1      474.89      452.72     11.44 o 
   1   8   1      671.70      709.85     21.31 o 
   2   8   1       95.56      104.21      3.54 o 
   3   8   1       16.86       22.75      3.15 o 
   4   8   1       19.10       17.51      3.71 o 
   5   8   1        6.01        6.68      2.77 o 
   6   8   1        4.04        6.41      2.77 o 
   7   8   1        0.20        1.38      2.17 o 
   8   8   1       11.53       10.03      6.20 o 
  -8   9   1        3.68        1.97      2.41 o 
  -7   9   1        5.28        6.48      3.34 o 
  -6   9   1       52.18       64.06      8.44 o 
  -5   9   1       50.25       58.43      7.87 o 
  -4   9   1       14.04       13.81      3.32 o 
  -3   9   1       88.33      107.93      5.35 o 
  -2   9   1        4.64        4.10      1.58 o 
  -1   9   1      448.78      441.78     16.62 o 
   0   9   1      137.59      159.19      5.11 o 
   1   9   1       70.25       76.19      3.35 o 
   2   9   1      114.40      107.96      4.09 o 
   3   9   1      134.68      140.56      5.51 o 
   4   9   1      116.94      138.24      4.71 o 
   5   9   1       11.65        9.50      3.14 o 
   6   9   1       38.60       29.68      8.01 o 
   7   9   1       25.46       24.33      6.26 o 
   8   9   1        1.54        1.32      2.56 o 
  -8  10   1        1.04        1.40      1.37 o 
  -7  10   1        3.46        3.45      2.52 o 
  -6  10   1       20.32       17.42      5.72 o 
  -5  10   1        0.77        0.49      1.26 o 
  -4  10   1        0.79        1.01      0.92 o 
  -3  10   1       16.38       18.39      3.82 o 
  -2  10   1       10.57       10.98      2.44 o 
  -1  10   1        6.56        7.61      2.09 o 
   0  10   1      152.95      186.12      6.96 o 
   1  10   1       97.79      111.87      4.50 o 
   2  10   1        5.31        6.95      2.82 o 
   3  10   1       20.64       18.94      3.60 o 
   4  10   1       91.03      106.60      6.78 o 
   5  10   1       18.18       22.94      4.87 o 
   6  10   1        3.24        2.40      2.51 o 
   7  10   1       11.97       10.44      5.17 o 
   8  10   1        0.47        2.94      4.92 o 
  -8  11   1        2.16        3.21      2.98 o 
  -7  11   1        4.74        2.49      2.38 o 
  -6  11   1        4.16        1.94      2.22 o 
  -5  11   1        2.95        2.20      1.47 o 
  -4  11   1        1.15        0.75      1.32 o 
  -3  11   1        2.46        1.65      0.96 o 
  -2  11   1      136.79      122.43      4.52 o 
  -1  11   1      152.99      186.53      9.02 o 
   0  11   1      203.12      213.50      8.19 o 
   1  11   1       73.28       78.83      4.30 o 
   2  11   1       21.50       22.73      3.95 o 
   3  11   1        8.78        3.89      1.35 o 
   4  11   1        0.02        0.41      1.35 o 
   5  11   1       14.46       10.51      3.93 o 
   6  11   1       33.09       25.68      7.93 o 
   7  11   1       12.23       11.22      4.79 o 
  -7  12   1        0.10        2.14      2.84 o 
  -6  12   1       14.72        9.78      5.49 o 
  -5  12   1        0.42        0.90      1.26 o 
  -4  12   1       50.64       50.96      5.71 o 
  -3  12   1      323.12      356.12     15.40 o 
  -2  12   1      444.80      470.82     25.40 o 
  -1  12   1        7.21        3.71      3.12 o 
   0  12   1      731.20      862.74     22.96 o 
   1  12   1      474.38      517.14     21.13 o 
   2  12   1       86.88       90.81      4.90 o 
   3  12   1        5.12        1.93      0.95 o 
   4  12   1       72.58       71.41      7.27 o 
   5  12   1        3.22        3.07      2.10 o 
   6  12   1        7.59        3.45      2.77 o 
   7  12   1        4.45        2.71      3.44 o 
  -7  13   1        0.00        0.71      1.83 o 
  -6  13   1       12.23        6.26      3.83 o 
  -5  13   1       10.15        6.56      2.59 o 
  -4  13   1       36.81       35.30      6.44 o 
  -3  13   1        3.41        1.83      1.13 o 
  -2  13   1       17.68       18.38      5.10 o 
  -1  13   1      544.99      578.90     19.71 o 
   0  13   1      162.46      172.27      5.94 o 
   1  13   1       43.47       46.77      3.45 o 
   2  13   1       55.57       69.81      6.26 o 
   3  13   1        7.55        5.88      2.26 o 
   4  13   1       50.97       38.52      8.01 o 
   5  13   1       11.64        9.50      4.16 o 
   6  13   1        5.18        4.83      3.83 o 
   7  13   1        5.07        4.63      3.70 o 
  -7  14   1        0.18        0.67      2.62 o 
  -6  14   1        9.85        7.56      5.44 o 
  -5  14   1       10.42        9.26      4.95 o 
  -4  14   1       54.88       59.57     11.95 o 
  -3  14   1       66.13       72.61      9.01 o 
  -2  14   1       21.83       21.74      5.63 o 
  -1  14   1        0.89        2.52      4.66 o 
   0  14   1       96.08      110.10     11.68 o 
   1  14   1      152.37      163.34     10.63 o 
   2  14   1      185.38      210.66     14.67 o 
   3  14   1        8.76        4.78      2.08 o 
   4  14   1       40.86       41.56      7.12 o 
   5  14   1        0.78        0.70      1.62 o 
   6  14   1        0.64        1.84      2.63 o 
  -6  15   1        0.36        1.33      2.40 o 
  -5  15   1        0.03        1.07      1.76 o 
  -4  15   1        4.81        3.49      2.44 o 
  -3  15   1       74.93       83.95     12.27 o 
  -2  15   1       24.13       30.38     14.03 o 
  -1  15   1       53.13       66.15      8.94 o 
   0  15   1       10.31       12.02      5.87 o 
   1  15   1       97.01      125.38     13.27 o 
   2  15   1       13.46       14.29      4.70 o 
   3  15   1        0.01        0.82      0.98 o 
   4  15   1        0.09        0.75      1.15 o 
   5  15   1        3.61        2.94      2.60 o 
   6  15   1        2.24        2.03      2.73 o 
  -6  16   1        3.24        2.48      3.71 o 
  -5  16   1        6.44        2.46      2.68 o 
  -4  16   1       48.21       48.75     13.60 o 
  -3  16   1       60.36       64.34     22.88 o 
  -2  16   1        0.00        0.09      3.06 o 
  -1  16   1       12.32       13.12      6.87 o 
   0  16   1        8.35        6.31      4.04 o 
   1  16   1       68.77       79.76     17.06 o 
   2  16   1       55.02       77.47     11.82 o 
   3  16   1        1.09        0.91      2.57 o 
   4  16   1        1.31        1.66      2.45 o 
   5  16   1        0.73        0.77      2.02 o 
  -5  17   1        4.53        2.61      3.30 o 
  -4  17   1       12.85        3.07      4.02 o 
  -3  17   1        0.04        0.80      3.07 o 
  -2  17   1        3.51        3.25      3.06 o 
  -1  17   1       19.75       27.08     12.66 o 
   0  17   1       12.83        9.75      5.95 o 
   1  17   1       26.98       23.68     11.59 o 
   2  17   1        3.05        1.35      2.30 o 
   3  17   1       10.02        8.88      4.04 o 
   4  17   1        8.17        6.82      4.45 o 
   5  17   1        0.03       -0.32      3.76 o 
  -5  18   1        1.10        0.61      6.73 o 
  -4  18   1       14.80        6.77      4.08 o 
  -3  18   1        0.11        1.06      1.86 o 
  -2  18   1        6.66        4.76      2.98 o 
  -1  18   1        1.25        1.68      3.01 o 
   0  18   1        8.44        2.75      4.91 o 
   1  18   1        5.40        5.76      3.42 o 
   2  18   1       20.05       16.19      8.95 o 
   3  18   1        0.01        0.16      1.81 o 
   4  18   1        2.99        6.42      5.08 o 
  -4  19   1        2.42        2.03      1.37 o 
  -3  19   1        0.74        0.61      2.16 o 
  -2  19   1        3.15        1.63      1.97 o 
  -1  19   1        8.09        5.28      4.67 o 
   0  19   1        2.41        3.46      3.61 o 
   1  19   1        0.08        1.16      2.53 o 
   2  19   1        2.95        2.69      3.60 o 
   3  19   1        0.03        1.03      2.31 o 
  -3  20   1        4.05        1.69      3.88 o 
  -2  20   1        7.64       11.63      4.56 o 
  -1  20   1        0.86        2.08      2.84 o 
   0  20   1       10.70       13.31      4.69 o 
   1  20   1       10.53        8.64      5.10 o 
   2  20   1        2.46        1.77      1.87 o 
  -1  21   1       21.70       26.89     15.80 o 
   0  21   1        1.43        1.98      1.92 o 
  -8   0   2       38.96       44.89      7.20 o 
  -6   0   2       37.66       49.50      7.04 o 
  -4   0   2     1029.20     1123.31     32.34 o 
   2   0   2      162.94      110.51      9.00 o 
   6   0   2       47.41       25.36     13.61 o 
   8   0   2        0.50        2.02      5.58 o 
  -9   1   2        5.74        6.46      4.58 o 
  -8   1   2        0.47        2.33      1.82 o 
  -7   1   2        4.92        4.40      1.40 o 
  -6   1   2        0.53        0.97      1.08 o 
  -5   1   2        0.01        0.05      0.81 o 
  -4   1   2      850.40      859.56     16.76 o 
  -3   1   2      421.10      393.24      5.44 o 
  -2   1   2       17.51       60.87     16.78 o 
  -1   1   2     1331.47     1158.25     14.17 o 
   0   1   2     2948.07     2960.05     31.46 o 
   1   1   2      502.42      424.96      9.02 o 
   2   1   2     1210.24     1023.52     14.62 o 
   3   1   2       80.05       55.47      8.65 o 
   4   1   2       58.33       44.95      7.41 o 
   5   1   2       26.19       21.22      3.78 o 
   6   1   2        3.30        1.25      0.91 o 
   7   1   2        1.99        3.53      4.12 o 
   8   1   2        1.44        0.06      4.02 o 
  -9   2   2        0.02        0.82      2.17 o 
  -8   2   2        0.93        1.32      1.58 o 
  -7   2   2        0.11        1.69      1.49 o 
  -6   2   2        1.33        1.26      1.18 o 
  -5   2   2        5.37        4.53      1.78 o 
  -4   2   2       88.20      102.55      4.34 o 
  -3   2   2      204.10      194.47      6.01 o 
  -2   2   2     2124.38     1991.94     24.81 o 
  -1   2   2       46.43       34.59      4.07 o 
   0   2   2       96.97       82.14      2.06 o 
   1   2   2      228.49      212.23      4.62 o 
   2   2   2       40.55       36.63      1.51 o 
   3   2   2        1.78        2.19      1.22 o 
   4   2   2       69.12       59.95      7.74 o 
   5   2   2       31.47       29.75      3.45 o 
   6   2   2        9.51        9.41      3.92 o 
   7   2   2        1.62        3.21      3.42 o 
   8   2   2        0.17        2.15      2.98 o 
  -9   3   2        3.50        2.49      2.91 o 
  -8   3   2        0.45        0.47      1.65 o 
  -7   3   2        6.07        2.09      1.46 o 
  -6   3   2       23.12       18.30      4.72 o 
  -5   3   2        7.61        5.25      1.59 o 
  -4   3   2       81.55       82.68      5.68 o 
  -3   3   2       94.56       77.17      2.52 o 
  -2   3   2      375.81      336.24     10.30 o 
  -1   3   2      218.00      148.95      5.65 o 
   0   3   2       84.77       81.72      1.18 o 
   1   3   2      884.34      806.44      9.14 o 
   2   3   2       51.57       38.20      4.12 o 
   3   3   2       37.39       42.48      4.11 o 
   4   3   2        0.26        0.53      0.70 o 
   5   3   2        2.58        2.73      1.05 o 
   6   3   2       15.28       21.14      6.22 o 
   7   3   2       27.84       33.21     13.96 o 
   8   3   2       38.20       37.55     29.28 o 
  -9   4   2        0.06        1.40      2.21 o 
  -8   4   2        2.30        2.16      2.02 o 
  -7   4   2        2.88        3.63      1.52 o 
  -6   4   2       37.44       33.99      5.98 o 
  -5   4   2       25.84       34.52      3.84 o 
  -4   4   2      667.35      683.12     37.18 o 
  -3   4   2      144.05      143.97      5.53 o 
  -2   4   2       18.56       15.30      1.60 o 
  -1   4   2       85.29       77.78      1.77 o 
   0   4   2      369.64      368.08      9.10 o 
   1   4   2       30.21       30.51      1.01 o 
   2   4   2      150.67      146.83      2.85 o 
   3   4   2        0.14        0.31      0.29 o 
   4   4   2        4.63        4.81      1.63 o 
   5   4   2        4.43        2.39      1.67 o 
   6   4   2      107.85      122.75     12.69 o 
   7   4   2        2.68        2.52      2.86 o 
   8   4   2       15.83       10.83      6.93 o 
  -9   5   2        0.27        1.86      2.71 o 
  -8   5   2        0.16        1.54      1.55 o 
  -7   5   2        0.21        0.39      1.33 o 
  -6   5   2       14.09       10.99      3.30 o 
  -5   5   2        4.66        3.11      1.19 o 
  -4   5   2       10.03        9.07      2.95 o 
  -3   5   2        5.60        4.31      1.15 o 
  -2   5   2        0.21        1.55      0.87 o 
  -1   5   2      522.60      563.04      9.81 o 
   0   5   2        5.09        7.54      0.98 o 
   1   5   2       71.75       70.71      1.70 o 
   2   5   2       68.65       66.56      2.02 o 
   3   5   2      211.84      226.38      8.09 o 
   4   5   2      119.78      137.75      7.06 o 
   5   5   2       34.37       33.91      9.16 o 
   6   5   2        0.22        0.62      1.87 o 
   7   5   2       58.49       69.81     10.22 o 
   8   5   2       21.45       30.05     11.60 o 
  -9   6   2        0.30        1.25      2.11 o 
  -8   6   2        0.87        2.55      2.00 o 
  -7   6   2       10.82        6.62      2.45 o 
  -6   6   2        2.84        3.15      1.60 o 
  -5   6   2       14.73        8.58      2.45 o 
  -4   6   2        8.79        6.16      2.47 o 
  -3   6   2       10.24        5.24      1.54 o 
  -2   6   2       22.73       17.59      2.57 o 
  -1   6   2      626.66      589.64     14.97 o 
   0   6   2        8.48        5.80      1.16 o 
   1   6   2      534.62      586.98     11.79 o 
   2   6   2       17.18       18.70      2.39 o 
   3   6   2      143.45      131.27      4.97 o 
   4   6   2        4.83        4.85      1.04 o 
   5   6   2        5.63        4.35      2.23 o 
   6   6   2        0.18        1.66      1.91 o 
   7   6   2        1.96        1.95      2.96 o 
   8   6   2        6.48        6.64      4.70 o 
  -8   7   2        0.65        2.39      2.35 o 
  -7   7   2        3.90        2.09      1.74 o 
  -6   7   2       26.30       28.49      4.18 o 
  -5   7   2       26.20       24.27      3.96 o 
  -4   7   2      275.34      315.37     13.14 o 
  -3   7   2        9.76       12.49      3.04 o 
  -2   7   2        1.07        0.85      0.97 o 
  -1   7   2      462.35      482.20      7.18 o 
   0   7   2     3158.60     3658.05    181.79 o 
   1   7   2      141.49      124.90      3.72 o 
   2   7   2     1686.25     1802.32     38.96 o 
   3   7   2      148.81      156.73      4.76 o 
   4   7   2       11.05        9.97      1.46 o 
   5   7   2       47.55       62.94      9.47 o 
   6   7   2      144.09      196.36     17.01 o 
   7   7   2       30.63       40.05     12.18 o 
   8   7   2       26.50       16.57      8.47 o 
  -8   8   2        3.63        2.12      2.06 o 
  -7   8   2       14.53       14.01      4.54 o 
  -6   8   2        9.84        8.27      2.63 o 
  -5   8   2       11.65       11.64      1.91 o 
  -4   8   2       66.03       75.64      6.44 o 
  -3   8   2       18.71       19.66      3.67 o 
  -2   8   2        4.76        3.64      1.41 o 
  -1   8   2        2.15        1.50      1.19 o 
   0   8   2     1577.33     1713.99     77.33 o 
   1   8   2       62.38       61.33      2.77 o 
   2   8   2      635.48      629.34     16.08 o 
   3   8   2       54.25       53.28      2.85 o 
   4   8   2      119.69      123.64      5.83 o 
   5   8   2       19.48       20.36      5.12 o 
   6   8   2      201.19      277.74     17.76 o 
   7   8   2       12.10        9.33      4.14 o 
   8   8   2        0.51        2.00      2.10 o 
  -8   9   2        0.04        1.47      2.21 o 
  -7   9   2        1.40        1.57      2.26 o 
  -6   9   2        0.32        1.55      1.77 o 
  -5   9   2        0.01        0.71      1.50 o 
  -4   9   2      171.59      211.82     10.74 o 
  -3   9   2        1.23        1.31      0.71 o 
  -2   9   2       18.00       19.57      3.03 o 
  -1   9   2      219.28      225.40     13.85 o 
   0   9   2      463.79      447.67     19.89 o 
   1   9   2       52.44       55.73      3.49 o 
   2   9   2      129.24      120.33      4.05 o 
   3   9   2        2.40        1.24      0.71 o 
   4   9   2        1.56        1.65      0.96 o 
   5   9   2        2.61        1.95      2.19 o 
   6   9   2       47.70       43.04      9.85 o 
   7   9   2        0.03        1.85      1.42 o 
   8   9   2        0.09        1.36      2.32 o 
  -8  10   2        5.33        3.23      3.28 o 
  -7  10   2        7.71        4.45      2.59 o 
  -6  10   2        0.83        1.26      1.09 o 
  -5  10   2        0.09        0.78      0.98 o 
  -4  10   2       57.14       63.44      6.64 o 
  -3  10   2      161.33      200.43     10.05 o 
  -2  10   2        2.84        1.32      1.23 o 
  -1  10   2       73.08       70.81      4.22 o 
   0  10   2       51.25       60.01      3.78 o 
   1  10   2       17.81       15.79      4.37 o 
   2  10   2       97.97       89.08      3.94 o 
   3  10   2       59.48       58.96      4.96 o 
   4  10   2        1.63        2.31      1.21 o 
   5  10   2       17.99       13.70      4.49 o 
   6  10   2       61.23       70.09     10.85 o 
   7  10   2        0.78        1.36      1.54 o 
  -8  11   2        1.24        2.66      2.22 o 
  -7  11   2        0.74        0.78      1.63 o 
  -6  11   2        0.03        0.66      1.22 o 
  -5  11   2        1.00        0.99      1.32 o 
  -4  11   2       18.44       14.07      4.50 o 
  -3  11   2        2.83        1.61      0.99 o 
  -2  11   2      206.23      220.00     10.89 o 
  -1  11   2       42.04       37.43      2.85 o 
   0  11   2       86.65       80.02      4.05 o 
   1  11   2        5.64        5.23      1.43 o 
   2  11   2        0.72        0.49      1.34 o 
   3  11   2       46.78       51.55      4.92 o 
   4  11   2       36.41       36.19      4.79 o 
   5  11   2       11.69        8.66      3.73 o 
   6  11   2        0.75        1.14      1.65 o 
   7  11   2        4.02        3.47      3.51 o 
  -7  12   2        0.00        0.40      2.12 o 
  -6  12   2        0.00        1.51      1.23 o 
  -5  12   2        0.03        0.02      1.42 o 
  -4  12   2        9.06       12.45      4.14 o 
  -3  12   2       29.35       27.63      4.95 o 
  -2  12   2        0.78        0.63      0.92 o 
  -1  12   2      143.28      136.06      7.31 o 
   0  12   2      107.49      112.48      6.16 o 
   1  12   2        1.49        0.86      1.03 o 
   2  12   2        4.80        1.93      1.93 o 
   3  12   2        1.90        0.96      1.72 o 
   4  12   2        1.51        1.07      1.13 o 
   5  12   2       76.24       84.86     10.34 o 
   6  12   2        1.24        1.97      2.19 o 
   7  12   2        0.57        1.28      2.92 o 
  -7  13   2        1.92        1.22      2.23 o 
  -6  13   2        4.16        2.17      2.07 o 
  -5  13   2        7.67        6.59      3.78 o 
  -4  13   2        0.12        0.39      1.46 o 
  -3  13   2      167.39      177.06     10.69 o 
  -2  13   2        6.95        5.84      2.40 o 
  -1  13   2      374.42      364.71     17.88 o 
   0  13   2        2.14        0.39      1.26 o 
   1  13   2       10.04       13.27      2.16 o 
   2  13   2        0.55        0.49      2.06 o 
   3  13   2       14.03       12.92      3.84 o 
   4  13   2       41.63       47.77      8.89 o 
   5  13   2        6.60        4.66      3.17 o 
   6  13   2        1.40        1.27      2.17 o 
   7  13   2        0.06        5.00      6.85 o 
  -7  14   2        0.88        1.79      2.21 o 
  -6  14   2       11.99        6.05      4.29 o 
  -5  14   2        4.20        2.96      2.30 o 
  -4  14   2       29.84       21.79      6.23 o 
  -3  14   2       22.32       18.45      4.32 o 
  -2  14   2      357.46      393.49     28.83 o 
  -1  14   2        3.17        2.60      3.46 o 
   0  14   2      223.80      266.05     18.63 o 
   1  14   2        9.14       12.86      3.77 o 
   2  14   2       40.03       27.16      4.85 o 
   3  14   2        5.49        3.69      2.25 o 
   4  14   2       34.47       23.24      6.27 o 
   5  14   2        9.00        5.81      3.80 o 
   6  14   2        0.93        1.19      2.26 o 
  -6  15   2        3.39        2.24      2.88 o 
  -5  15   2       50.81       44.90     13.71 o 
  -4  15   2      158.20      159.65     12.74 o 
  -3  15   2       50.73       47.83     18.69 o 
  -2  15   2        0.88        2.65      3.96 o 
  -1  15   2       45.76       40.01     15.20 o 
   0  15   2      253.09      309.12     23.24 o 
   1  15   2      244.64      284.58     22.35 o 
   2  15   2       34.50       31.08      6.45 o 
   3  15   2        2.20        1.77      1.19 o 
   4  15   2        0.60        1.76      2.12 o 
   5  15   2        6.68        5.17      3.67 o 
   6  15   2        9.83        7.09      5.04 o 
  -6  16   2        7.36        5.67      5.10 o 
  -5  16   2        2.58        0.41      1.42 o 
  -4  16   2        4.47        1.29      2.26 o 
  -3  16   2        1.70        1.80      2.53 o 
  -2  16   2       11.19        8.74      5.05 o 
  -1  16   2        0.67        2.26      1.85 o 
   0  16   2       93.79      104.22     13.33 o 
   1  16   2        0.31        0.87      2.30 o 
   2  16   2        8.00        2.45      2.28 o 
   3  16   2        2.12        1.72      1.46 o 
   4  16   2        2.03        1.61      2.16 o 
   5  16   2        0.11        2.81      2.88 o 
  -5  17   2       31.91       21.77      7.55 o 
  -4  17   2        2.13        1.51      2.02 o 
  -3  17   2        1.49        1.01      2.65 o 
  -2  17   2        4.98        5.21      3.31 o 
  -1  17   2        1.40        2.66      2.86 o 
   0  17   2        7.34        5.80      3.79 o 
   1  17   2       40.17       32.17      6.95 o 
   2  17   2        0.65        1.23      2.68 o 
   3  17   2        9.17        7.69      4.17 o 
   4  17   2        0.43        1.52      3.02 o 
   5  17   2        0.34        0.84      1.63 o 
  -4  18   2        1.12        2.28      2.30 o 
  -3  18   2        0.00        1.05      2.26 o 
  -2  18   2        2.37        2.75      2.35 o 
  -1  18   2        2.63        3.64      2.91 o 
   0  18   2        1.03        1.89      2.76 o 
   1  18   2        8.20        8.64      3.99 o 
   2  18   2        4.83        3.28      3.16 o 
   3  18   2        0.00        1.50      2.52 o 
   4  18   2        0.78        0.65      2.50 o 
  -4  19   2        2.72        3.01      2.24 o 
  -3  19   2        1.95        2.00      1.66 o 
  -2  19   2        7.20        4.17      2.97 o 
  -1  19   2        0.61        0.05      2.63 o 
   0  19   2        5.28        1.39      2.00 o 
   1  19   2        0.21        1.13      1.97 o 
   2  19   2        3.50        3.42      3.59 o 
   3  19   2        0.71        1.74      3.82 o 
  -3  20   2        6.13        4.45      3.41 o 
  -2  20   2       13.41        8.74      6.66 o 
  -1  20   2        8.93        6.13      4.54 o 
   0  20   2        1.92        4.26      2.60 o 
   1  20   2        9.59        9.57      5.64 o 
   2  20   2        3.31        2.99      3.02 o 
  -9   0   3        2.25        3.47      8.36 o 
  -7   0   3        0.19        0.63      1.57 o 
  -5   0   3        0.53        0.10      1.37 o 
  -3   0   3       64.05       63.37      2.69 o 
  -1   0   3       46.81       35.32      1.83 o 
   1   0   3       97.13       74.03      1.99 o 
   3   0   3      527.09      376.58     85.69 o 
   5   0   3       22.54       18.82      3.96 o 
   7   0   3        1.17        3.06      8.49 o 
  -9   1   3        0.08        0.44      1.39 o 
  -8   1   3        1.19        1.55      1.65 o 
  -7   1   3        0.39        1.29      1.10 o 
  -6   1   3        0.20        1.05      1.07 o 
  -5   1   3        8.91        5.52      1.79 o 
  -4   1   3     2553.84     2847.35     72.34 o 
  -3   1   3       19.20       22.28      2.07 o 
  -2   1   3      283.49      244.88      5.03 o 
  -1   1   3     1074.66      912.76     11.85 o 
   0   1   3     2277.05     2039.29     29.66 o 
   1   1   3       49.68       44.59      1.24 o 
   2   1   3       69.11       69.99      4.02 o 
   3   1   3       53.29       40.38      6.06 o 
   4   1   3       96.47       84.81     12.38 o 
   5   1   3        1.08        0.60      0.54 o 
   6   1   3       11.16       12.61      7.36 o 
   7   1   3        0.40       -0.05      4.36 o 
   8   1   3        0.01        0.81      2.39 o 
  -9   2   3        0.79        1.93      2.34 o 
  -8   2   3        2.64        2.61      1.40 o 
  -7   2   3        0.08        1.03      1.43 o 
  -6   2   3       76.65       87.87      6.36 o 
  -5   2   3      108.03      131.37      5.79 o 
  -4   2   3     3963.04     4274.73    267.19 o 
  -3   2   3      175.76      176.98      6.29 o 
  -1   2   3      356.37      322.20      6.69 o 
   0   2   3     1822.31     1505.77     13.50 o 
   1   2   3       79.90       81.62      1.41 o 
   3   2   3      471.84      522.13     14.97 o 
   4   2   3      417.47      415.00     31.44 o 
   5   2   3       92.16       75.09     13.09 o 
   6   2   3        7.89        4.83      2.71 o 
   7   2   3        0.49        3.41      4.00 o 
   8   2   3        0.21        2.08      2.59 o 
  -9   3   3        0.44        0.53      2.43 o 
  -8   3   3        0.00        1.01      1.24 o 
  -7   3   3        4.31        2.48      1.69 o 
  -6   3   3       55.33       81.30      9.86 o 
  -5   3   3        6.68        2.38      1.06 o 
  -4   3   3     1205.87     1476.03     53.66 o 
  -3   3   3     1048.98     1110.01     32.10 o 
  -2   3   3      508.40      471.26      8.79 o 
  -1   3   3        1.19        0.96      0.42 o 
   0   3   3      190.54      185.54      2.77 o 
   1   3   3      479.28      484.35      7.96 o 
   2   3   3     1362.22     1126.77     33.17 o 
   3   3   3      201.43      203.77      7.70 o 
   4   3   3      151.11      174.99      7.43 o 
   5   3   3        3.69        1.50      0.93 o 
   6   3   3        0.10        0.74      1.32 o 
   7   3   3        1.07        2.73      3.76 o 
   8   3   3        0.45       -1.41      4.05 o 
  -9   4   3        0.17        2.17      1.89 o 
  -8   4   3        0.20        0.74      1.33 o 
  -7   4   3        0.05        1.28      1.65 o 
  -6   4   3       10.23        8.85      2.61 o 
  -5   4   3       22.01       19.16      3.85 o 
  -4   4   3        8.55        6.02      2.91 o 
  -3   4   3      278.70      308.23     13.13 o 
  -2   4   3       58.94       57.65      2.45 o 
  -1   4   3       11.18       12.24      1.01 o 
   0   4   3       36.89       31.29      1.16 o 
   1   4   3      323.92      326.99      6.47 o 
   2   4   3        0.73        0.05      0.33 o 
   3   4   3      145.17      150.09      5.52 o 
   4   4   3        5.60        2.71      1.23 o 
   5   4   3        1.03        0.77      1.37 o 
   6   4   3        5.19        3.66      2.65 o 
   7   4   3       20.46       25.27     10.60 o 
   8   4   3        2.28        2.05      4.11 o 
  -9   5   3        0.72        1.48      1.92 o 
  -8   5   3        6.50        5.05      3.02 o 
  -7   5   3       11.25        5.76      2.19 o 
  -6   5   3       36.18       42.67      7.12 o 
  -5   5   3        6.51        4.58      1.83 o 
  -4   5   3        1.71        0.76      0.66 o 
  -3   5   3       60.04       60.53      6.30 o 
  -2   5   3      288.84      285.28     15.27 o 
  -1   5   3      281.98      281.49      3.76 o 
   0   5   3     1692.22     1796.21     19.67 o 
   1   5   3     2173.00     2292.94     22.37 o 
   2   5   3      203.75      231.51      5.80 o 
   3   5   3        0.31        2.19      1.59 o 
   4   5   3       65.95       73.65      6.42 o 
   5   5   3       53.03       74.13      8.04 o 
   6   5   3      173.40      210.51     16.68 o 
   7   5   3       96.44      138.41     14.00 o 
   8   5   3       17.97       14.94     10.30 o 
  -9   6   3        0.01       -0.08      2.09 o 
  -8   6   3        0.00        0.81      1.57 o 
  -7   6   3        5.54        4.92      2.41 o 
  -6   6   3      137.05      211.10     14.60 o 
  -5   6   3        1.47        1.32      0.73 o 
  -4   6   3        0.01       -0.77      1.45 o 
  -3   6   3        0.00        0.78      1.43 o 
  -2   6   3        6.57        2.85      1.76 o 
  -1   6   3       78.85       73.73      3.01 o 
   0   6   3       74.87       77.30      3.08 o 
   1   6   3        3.01        1.83      0.87 o 
   2   6   3       93.15       85.40      2.99 o 
   3   6   3        1.25        0.64      0.51 o 
   4   6   3       65.00       60.87      4.91 o 
   5   6   3        6.72        6.01      2.94 o 
   6   6   3      132.07      164.86     17.96 o 
   7   6   3       21.98       22.88     10.71 o 
   8   6   3        0.86        1.22      2.27 o 
  -8   7   3        0.00        1.18      1.54 o 
  -7   7   3        6.40        4.06      1.52 o 
  -6   7   3       26.67       21.33      3.75 o 
  -5   7   3        6.86        4.63      1.42 o 
  -4   7   3        4.52        2.33      1.07 o 
  -3   7   3       10.88       13.37      2.60 o 
  -2   7   3      172.05      139.89     16.81 o 
  -1   7   3        0.01        0.79      1.16 o 
   0   7   3       28.98       39.37      2.66 o 
   1   7   3      533.69      575.40     17.24 o 
   2   7   3        0.34        0.56      0.64 o 
   3   7   3       80.18       77.31      4.14 o 
   4   7   3       15.00        7.04      3.19 o 
   5   7   3       10.84       11.35      4.74 o 
   6   7   3       43.46       40.06     12.18 o 
   7   7   3       37.45       37.09     16.47 o 
   8   7   3        0.16        1.42      2.54 o 
  -8   8   3        1.99        1.06      2.35 o 
  -7   8   3        5.06        4.17      2.22 o 
  -6   8   3       46.34       45.65      8.98 o 
  -5   8   3       15.66        7.02      3.34 o 
  -4   8   3        6.28        3.03      1.39 o 
  -3   8   3       19.67       23.85      3.03 o 
  -2   8   3      306.02      315.13     13.74 o 
  -1   8   3      124.06      139.15      5.53 o 
   0   8   3        8.99       10.56      2.55 o 
   1   8   3        0.28        0.51      0.50 o 
   2   8   3       69.67       84.46      3.17 o 
   3   8   3       23.33       25.16      3.58 o 
   4   8   3       10.22        8.78      2.40 o 
   5   8   3        9.92       10.74      4.10 o 
   6   8   3       24.59       22.09      7.23 o 
   7   8   3       25.48       24.06     12.67 o 
   8   8   3        7.14        3.36      4.19 o 
  -8   9   3        6.13        5.23      3.72 o 
  -7   9   3        6.32        5.97      2.79 o 
  -6   9   3        0.09        1.23      1.32 o 
  -5   9   3       36.97       46.97      5.72 o 
  -4   9   3        4.62        2.82      1.26 o 
  -3   9   3      100.13      121.08      8.50 o 
  -2   9   3      357.22      416.69     13.62 o 
  -1   9   3        0.61        1.40      0.91 o 
   0   9   3      145.17      164.02      5.62 o 
   1   9   3       49.97       50.24      2.93 o 
   2   9   3       13.63       12.36      2.15 o 
   3   9   3        6.00        5.38      1.50 o 
   4   9   3      219.58      216.45     16.69 o 
   5   9   3       70.03       84.74      8.75 o 
   6   9   3       34.73       26.68     10.82 o 
   7   9   3       17.19       13.76      7.23 o 
  -8  10   3        2.61        3.53      2.88 o 
  -7  10   3        0.00        0.66      1.48 o 
  -6  10   3        0.02        1.23      1.01 o 
  -5  10   3        0.16        0.92      1.05 o 
  -4  10   3        0.39        0.90      0.81 o 
  -3  10   3       27.92       30.82      5.60 o 
  -2  10   3      226.80      260.15     14.01 o 
  -1  10   3       70.94       75.71      3.77 o 
   0  10   3        1.74        0.85      0.67 o 
   1  10   3       58.89       63.24      4.12 o 
   2  10   3      126.81      145.66      5.99 o 
   3  10   3       10.90       10.04      2.77 o 
   4  10   3      139.07      137.91      9.04 o 
   5  10   3       50.89       62.44     12.92 o 
   6  10   3        3.59        2.89      2.77 o 
   7  10   3        2.36        1.97      2.06 o 
  -8  11   3        1.64        2.13      2.91 o 
  -7  11   3        0.40        0.69      1.78 o 
  -6  11   3        1.13        0.97      1.77 o 
  -5  11   3        0.82        1.29      1.91 o 
  -4  11   3       29.90       20.87      4.25 o 
  -3  11   3       60.18       63.41      4.87 o 
  -2  11   3       83.99       73.21      5.33 o 
  -1  11   3      105.30      108.23      6.21 o 
   0  11   3      132.93      132.54      6.51 o 
   1  11   3        8.03        5.34      2.13 o 
   2  11   3       33.58       34.20      6.84 o 
   3  11   3       11.03        6.76      2.50 o 
   4  11   3      172.33      181.40     11.41 o 
   5  11   3       49.26       48.85     12.50 o 
   6  11   3        0.22        1.37      2.03 o 
   7  11   3        0.78        2.46      2.05 o 
  -7  12   3        0.20        1.72      2.73 o 
  -6  12   3       11.44       10.50      3.78 o 
  -5  12   3       84.68      117.85     13.38 o 
  -4  12   3      100.96      122.47      9.50 o 
  -3  12   3       20.82       11.88      6.31 o 
  -2  12   3      426.81      499.36     29.37 o 
  -1  12   3      249.79      238.58     15.88 o 
   0  12   3       36.61       33.86      3.84 o 
   1  12   3       45.75       32.18      4.25 o 
   2  12   3      172.40      152.45     10.44 o 
   3  12   3        4.67        1.69      0.98 o 
   4  12   3       70.34       62.11     17.97 o 
   5  12   3       33.71       32.39      9.90 o 
   6  12   3        0.94        0.98      2.14 o 
   7  12   3        1.72        2.70      3.60 o 
  -7  13   3        2.84        3.11      3.14 o 
  -6  13   3        9.41        6.54      3.69 o 
  -5  13   3        0.55       -0.29      1.44 o 
  -4  13   3        4.85        2.12      1.83 o 
  -3  13   3      147.75      164.69     15.68 o 
  -2  13   3      206.89      205.77     13.14 o 
  -1  13   3      105.84      108.82      6.04 o 
   0  13   3       16.03       20.92      3.85 o 
   1  13   3        0.10        1.09      1.35 o 
   2  13   3       77.15       74.33      9.13 o 
   3  13   3      108.99      114.13      9.25 o 
   4  13   3        3.19        4.32      3.06 o 
   5  13   3       11.97        6.25      4.22 o 
   6  13   3       10.21        5.61      3.01 o 
  -7  14   3        2.99        3.13      3.27 o 
  -6  14   3        3.88        3.33      2.81 o 
  -5  14   3       20.95       17.51      7.31 o 
  -4  14   3        1.39        1.99      1.74 o 
  -3  14   3        2.05        3.83      2.90 o 
  -2  14   3      130.45      127.11     11.39 o 
  -1  14   3      170.18      186.96     15.80 o 
   0  14   3      147.53      148.53     14.11 o 
   1  14   3        1.05        0.35      1.18 o 
   2  14   3       48.21       48.78      6.71 o 
   3  14   3        0.32        1.65      1.79 o 
   4  14   3        0.27        0.68      2.03 o 
   5  14   3       10.11        7.19      4.63 o 
   6  14   3        0.23        1.27      1.75 o 
  -6  15   3        0.25        1.29      1.42 o 
  -5  15   3       26.81       18.49     13.62 o 
  -4  15   3       10.55        9.09      4.07 o 
  -3  15   3       15.12        5.61      3.91 o 
  -2  15   3        3.32        0.53      2.49 o 
  -1  15   3       45.40       34.60      7.91 o 
   0  15   3        8.25        9.17      4.13 o 
   1  15   3        0.00        0.44      0.83 o 
   2  15   3        0.52        0.55      0.87 o 
   3  15   3        2.53        2.68      1.68 o 
   4  15   3        5.20        7.53      3.90 o 
   5  15   3       23.12       22.06      7.87 o 
  -6  16   3       17.87       21.51      7.05 o 
  -5  16   3       27.89       21.01      5.90 o 
  -4  16   3        6.95        4.35      2.86 o 
  -3  16   3       36.14       29.29     12.81 o 
  -2  16   3        8.21        2.48      2.60 o 
  -1  16   3       41.49       35.61     11.45 o 
   0  16   3       22.80       18.39      9.55 o 
   1  16   3        1.44        1.04      1.39 o 
   2  16   3        0.76        2.77      2.68 o 
   3  16   3        6.99        3.23      2.49 o 
   4  16   3        1.13        1.29      1.80 o 
   5  16   3        0.83        1.15      2.25 o 
  -5  17   3        2.54        1.41      2.63 o 
  -4  17   3        0.04        0.57      1.29 o 
  -3  17   3        6.70        4.54      2.71 o 
  -2  17   3        5.16        3.52      3.14 o 
  -1  17   3       48.19       47.28      9.77 o 
   0  17   3        4.18        2.49      2.40 o 
   1  17   3        4.13        2.81      2.95 o 
   2  17   3       17.86       16.21      4.18 o 
   3  17   3        0.63        0.56      1.94 o 
   4  17   3        0.00       -0.22      3.70 o 
  -4  18   3        0.41        2.08      2.20 o 
  -3  18   3        3.24        3.40      2.45 o 
  -2  18   3        1.46        1.27      1.80 o 
  -1  18   3       17.68       14.02      7.99 o 
   0  18   3        6.80        4.78      2.79 o 
   1  18   3        5.55        6.94      4.63 o 
   2  18   3        9.41        7.02      3.44 o 
   3  18   3        1.01        1.92      4.30 o 
   4  18   3        0.80        1.59      2.93 o 
  -3  19   3        5.21        2.56      2.84 o 
  -2  19   3        0.21        0.36      2.71 o 
  -1  19   3        0.04       -0.59      3.29 o 
   0  19   3        1.58        2.90      2.54 o 
   1  19   3        1.11        2.11      2.80 o 
   2  19   3        2.29        3.80      2.61 o 
   3  19   3        1.88        4.36      4.31 o 
  -2  20   3        5.67        3.54      2.75 o 
  -1  20   3       11.86        8.53      6.76 o 
   0  20   3        3.19        1.48      2.92 o 
   1  20   3        1.68        1.29      2.21 o 
  -8   0   4        0.04        1.28      1.70 o 
  -6   0   4       93.99      101.63     13.09 o 
  -4   0   4     5764.21     6743.47    209.97 o 
  -2   0   4        0.19        0.87      0.79 o 
   0   0   4      438.75      426.13     19.97 o 
   2   0   4     8221.96     8307.66   1096.36 o 
   4   0   4       65.61       46.95     12.27 o 
   6   0   4        2.69        2.09      3.42 o 
   8   0   4       21.19       16.39     16.83 o 
  -9   1   4        0.35        1.49      1.90 o 
  -8   1   4        0.79        1.69      1.21 o 
  -7   1   4        0.83        1.35      0.88 o 
  -6   1   4       20.02       14.00      3.94 o 
  -5   1   4      125.49      161.04      7.02 o 
  -4   1   4        2.84       10.35     10.80 o 
  -3   1   4      642.82      655.96     26.53 o 
  -2   1   4        2.45        2.36      1.05 o 
  -1   1   4       32.84       30.39      1.36 o 
   0   1   4     1519.28     1331.77     25.64 o 
   1   1   4      165.82      156.59      2.08 o 
   2   1   4       36.14       46.04      2.81 o 
   3   1   4       29.47       21.18      3.35 o 
   4   1   4        6.14        4.87      1.44 o 
   5   1   4        3.35        1.61      1.16 o 
   6   1   4        3.71        3.74      3.58 o 
   7   1   4        0.11        1.41      2.99 o 
   8   1   4        1.71        2.12      3.58 o 
  -9   2   4        0.17        1.20      1.82 o 
  -8   2   4        1.05        1.16      1.42 o 
  -7   2   4        1.44        1.84      1.41 o 
  -6   2   4       42.93       52.59      6.63 o 
  -5   2   4       18.07       16.87      3.85 o 
  -4   2   4      320.50      368.83     14.86 o 
  -3   2   4        0.23        0.10      0.70 o 
  -2   2   4      251.79      251.96      6.40 o 
  -1   2   4       36.77       31.05      1.46 o 
   0   2   4       46.09       41.24      1.24 o 
   1   2   4       84.97       86.09      1.88 o 
   2   2   4       67.02       73.68      2.60 o 
   3   2   4      101.22       96.01      4.86 o 
   4   2   4        0.86        0.96      1.18 o 
   5   2   4        2.88        1.39      0.90 o 
   6   2   4       17.67       30.55     17.89 o 
   7   2   4       27.93       29.27     19.47 o 
   8   2   4        1.14        0.48      3.35 o 
  -9   3   4        0.74        1.82      1.53 o 
  -8   3   4        3.49        3.23      1.96 o 
  -7   3   4        0.05        0.99      1.68 o 
  -6   3   4       90.65      103.67     13.24 o 
  -5   3   4        3.67        2.44      1.13 o 
  -4   3   4      113.12      111.63      6.63 o 
  -3   3   4       34.59       32.43      4.12 o 
  -2   3   4        0.03        0.84      0.78 o 
  -1   3   4      805.24      722.57      9.53 o 
   0   3   4      334.55      335.71      4.82 o 
   1   3   4      484.60      522.76      6.48 o 
   2   3   4       54.25       50.22      3.42 o 
   3   3   4      123.80      128.33      6.05 o 
   4   3   4       89.00       95.08      6.28 o 
   5   3   4      217.47      266.98     25.27 o 
   6   3   4      109.41      131.74     19.91 o 
   7   3   4       36.32       39.68     10.59 o 
   8   3   4       16.06       12.93     11.90 o 
  -9   4   4        0.00        0.44      1.53 o 
  -8   4   4       22.69       18.85     10.08 o 
  -7   4   4        8.62        9.65      3.36 o 
  -6   4   4      253.62      361.71     22.91 o 
  -5   4   4       33.74       34.46      7.17 o 
  -4   4   4       14.37       16.20      4.30 o 
  -3   4   4       17.48       13.56      5.46 o 
  -2   4   4      491.56      480.04     10.26 o 
  -1   4   4       10.36       12.59      1.91 o 
   0   4   4       23.11       24.82      1.12 o 
   1   4   4      291.85      313.82      6.94 o 
   2   4   4       56.61       58.02      2.40 o 
   3   4   4        1.34        0.85      1.14 o 
   4   4   4       51.89       50.36      6.95 o 
   5   4   4        4.67        3.80      1.89 o 
   6   4   4       12.93        7.17      3.97 o 
   7   4   4       36.15       32.99     22.12 o 
   8   4   4        0.85        1.53      2.80 o 
  -9   5   4        0.12       -0.31      1.88 o 
  -8   5   4        1.29        1.75      1.23 o 
  -7   5   4        0.74        1.15      1.53 o 
  -6   5   4       35.64       47.83      8.02 o 
  -5   5   4       23.57       21.84      3.72 o 
  -4   5   4        0.15        0.61      1.50 o 
  -3   5   4       78.44       84.91      6.43 o 
  -2   5   4       26.47       20.56      5.33 o 
  -1   5   4       48.78       53.89      3.74 o 
   0   5   4       76.47       67.11      1.92 o 
   1   5   4      275.98      310.54      6.79 o 
   2   5   4      217.64      222.12      5.24 o 
   3   5   4       93.49       93.69      5.90 o 
   4   5   4        0.83        0.71      1.16 o 
   5   5   4      222.78      269.25     19.51 o 
   6   5   4       64.87       75.69     15.26 o 
   7   5   4        3.23        2.80      4.15 o 
   8   5   4        1.16        2.27      4.92 o 
  -9   6   4        0.86        1.91      1.57 o 
  -8   6   4        3.01        2.13      1.40 o 
  -7   6   4        0.00        1.21      1.48 o 
  -6   6   4        0.06        1.95      1.71 o 
  -5   6   4        5.66        8.72      2.55 o 
  -4   6   4       13.89        5.95      3.65 o 
  -3   6   4       95.87      104.76      9.99 o 
  -2   6   4        2.95        2.54      2.61 o 
  -1   6   4      332.70      353.81      9.76 o 
   0   6   4      108.10      112.28      3.18 o 
   1   6   4        2.45        5.41      1.55 o 
   2   6   4       18.32       18.17      2.20 o 
   3   6   4        2.48        2.09      0.79 o 
   4   6   4        6.15        6.06      2.43 o 
   5   6   4       22.99       17.97      4.93 o 
   6   6   4       32.49       32.04      9.52 o 
   7   6   4       11.23       11.09      7.11 o 
   8   6   4        0.01       -0.20      2.40 o 
  -8   7   4        0.12        1.79      1.95 o 
  -7   7   4        3.34        2.40      1.68 o 
  -6   7   4       21.00       20.49      4.46 o 
  -5   7   4        0.20        0.87      1.30 o 
  -4   7   4        0.46        1.95      1.83 o 
  -3   7   4      115.39      146.32     10.57 o 
  -2   7   4     1259.79     1312.04     47.71 o 
  -1   7   4        1.66        1.24      0.91 o 
   0   7   4     1413.04     1682.25     46.41 o 
   1   7   4      145.22      154.41      4.71 o 
   2   7   4       35.83       36.02      2.07 o 
   3   7   4      212.60      214.38     12.98 o 
   4   7   4      549.09      620.26     33.24 o 
   5   7   4       46.93       58.21      9.92 o 
   6   7   4      175.47      219.83     13.57 o 
   7   7   4       11.01        9.54      6.18 o 
  -8   8   4        0.03        0.76      2.01 o 
  -7   8   4        2.15        1.65      1.83 o 
  -6   8   4        9.42        8.06      2.77 o 
  -5   8   4        8.94       11.69      3.01 o 
  -4   8   4        7.91        4.87      2.34 o 
  -3   8   4        1.41        1.44      1.27 o 
  -2   8   4      572.44      580.29     41.62 o 
  -1   8   4      136.91      143.07      7.00 o 
   0   8   4      752.28      858.91     20.85 o 
   1   8   4        7.51       10.93      2.85 o 
   2   8   4       19.95       23.28      2.30 o 
   3   8   4       49.95       53.52      3.35 o 
   5   8   4       12.11       10.38      2.98 o 
   6   8   4       16.88       16.35      5.17 o 
   7   8   4       12.90        7.96      6.41 o 
  -8   9   4        0.38        0.49      1.45 o 
  -7   9   4        0.84        1.36      1.74 o 
  -6   9   4       17.15       15.86      4.80 o 
  -5   9   4        7.26        4.77      2.24 o 
  -4   9   4        0.16        0.43      1.93 o 
  -3   9   4      109.10       49.60     35.28 o 
  -2   9   4       46.46       25.04     10.16 o 
  -1   9   4        0.01        0.50      0.58 o 
   0   9   4       59.45       58.73      3.50 o 
   1   9   4        6.12        5.56      2.08 o 
   2   9   4       10.93       10.45      1.97 o 
   3   9   4       67.53       75.16      3.89 o 
   4   9   4       89.90       95.91     11.86 o 
   5   9   4        0.83        0.93      1.81 o 
   6   9   4        0.57        1.96      1.70 o 
   7   9   4        5.70        5.98      5.80 o 
  -8  10   4        1.68        1.28      1.57 o 
  -7  10   4        0.49        0.69      1.73 o 
  -6  10   4       21.93       19.71      5.87 o 
  -5  10   4       45.28       44.16      6.02 o 
  -4  10   4        0.06        1.02      1.72 o 
  -3  10   4       40.25       35.57      8.63 o 
  -2  10   4       36.43       33.79      4.02 o 
  -1  10   4       13.60       13.11      3.77 o 
   0  10   4       59.75       60.27      3.29 o 
   1  10   4       89.88       89.54      5.50 o 
   2  10   4       48.06       48.67      2.75 o 
   3  10   4       46.42       43.38      5.09 o 
   4  10   4       68.50       68.86      8.48 o 
   5  10   4        0.06        0.84      1.97 o 
   6  10   4        2.30        1.74      1.90 o 
   7  10   4       12.09        9.99      8.21 o 
  -8  11   4        0.04        2.27      2.34 o 
  -7  11   4        1.56        0.85      1.66 o 
  -6  11   4       11.29        8.57      3.75 o 
  -5  11   4        3.09        2.38      1.68 o 
  -4  11   4      253.95      310.90     23.86 o 
  -3  11   4       80.05       57.76     21.78 o 
  -2  11   4      123.41      135.83      7.52 o 
  -1  11   4        2.06        0.90      0.78 o 
   0  11   4        1.28        1.79      0.78 o 
   1  11   4       45.78       51.61      2.89 o 
   2  11   4        3.49        2.60      2.13 o 
   3  11   4        2.72        2.10      1.50 o 
   4  11   4        0.87        0.35      1.27 o 
   5  11   4        6.03        4.60      2.10 o 
   6  11   4        7.85        3.48      2.70 o 
   7  11   4        0.01       -0.47      5.20 o 
  -7  12   4        0.08        2.38      2.21 o 
  -6  12   4        1.29        2.39      1.54 o 
  -5  12   4        8.34        5.86      2.94 o 
  -4  12   4        0.08        0.76      2.86 o 
  -3  12   4      115.36       93.32     22.84 o 
  -2  12   4       80.56       76.41      7.66 o 
  -1  12   4        1.48        0.90      0.84 o 
   0  12   4        6.64        6.04      2.49 o 
   1  12   4       22.13       34.29      4.61 o 
   2  12   4       93.05      116.25     10.53 o 
   3  12   4      279.04      304.94     19.41 o 
   4  12   4        0.22        1.16      2.18 o 
   5  12   4        7.91        7.40      3.66 o 
   6  12   4        0.20        1.17      2.04 o 
  -7  13   4        1.95        1.82      3.06 o 
  -6  13   4        0.61        1.12      1.70 o 
  -5  13   4       22.89       13.28      4.29 o 
  -4  13   4       21.91       14.57      5.34 o 
  -3  13   4      127.65      135.25     12.49 o 
  -2  13   4        0.46        1.01      1.05 o 
  -1  13   4        4.70        3.86      1.39 o 
   0  13   4        0.91        2.79      1.78 o 
   1  13   4        5.93        5.52      2.32 o 
   2  13   4       17.43       17.64      5.75 o 
   3  13   4       12.65        6.69      2.34 o 
   4  13   4        5.80        3.43      3.67 o 
   5  13   4        2.04        2.78      2.28 o 
   6  13   4        0.02        1.91      2.65 o 
  -7  14   4        0.83        1.33      4.00 o 
  -6  14   4        3.60        2.22      1.68 o 
  -5  14   4       17.56        8.54      4.66 o 
  -4  14   4       71.22       78.84      9.80 o 
  -3  14   4        0.92        1.58      2.37 o 
  -2  14   4      106.19      132.04     13.58 o 
  -1  14   4        0.79        0.68      1.87 o 
   0  14   4       26.92       13.80      3.83 o 
   1  14   4        1.92        1.01      1.72 o 
   2  14   4       79.81       69.86      6.70 o 
   3  14   4       11.46        8.39      2.80 o 
   4  14   4        3.22        1.93      1.77 o 
   5  14   4        7.86        5.73      3.40 o 
   6  14   4        1.60        1.84      4.20 o 
  -6  15   4       19.54       13.76      5.46 o 
  -5  15   4        6.77        4.29      2.68 o 
  -4  15   4        1.23        1.17      3.63 o 
  -3  15   4        6.91        4.03      3.69 o 
  -2  15   4       37.68       37.02      8.13 o 
  -1  15   4       80.98       84.11     10.47 o 
   0  15   4      127.96      147.56     13.12 o 
   1  15   4        0.30        1.29      1.34 o 
   2  15   4        0.24        0.27      1.49 o 
   3  15   4        6.35        4.44      3.28 o 
   4  15   4       40.02       42.76      9.31 o 
   5  15   4        0.01        1.43      2.63 o 
  -6  16   4        0.44        1.16      1.35 o 
  -5  16   4        0.29        1.32      2.02 o 
  -4  16   4        0.37        1.42      2.58 o 
  -3  16   4        0.22        0.94      3.49 o 
  -2  16   4       68.91       72.88      9.25 o 
  -1  16   4        0.05       -0.30      1.64 o 
   0  16   4        0.11       -0.50      2.10 o 
   1  16   4        0.43        1.30      2.13 o 
   2  16   4        5.77        4.18      2.49 o 
   3  16   4        0.33        0.80      2.24 o 
   4  16   4        3.42        3.06      2.42 o 
   5  16   4        3.87        3.64      5.65 o 
  -5  17   4        0.40        0.77      2.04 o 
  -4  17   4        3.10        3.97      3.14 o 
  -3  17   4        4.56        6.00      3.90 o 
  -2  17   4        4.14        2.92      3.80 o 
  -1  17   4        6.15        3.32      2.32 o 
   0  17   4        0.34        1.75      2.58 o 
   1  17   4       17.51       14.94      9.28 o 
   2  17   4        0.04        1.93      2.25 o 
   3  17   4        2.73        1.34      3.71 o 
   4  17   4        0.97        2.74      2.52 o 
  -4  18   4        2.07        0.41      2.65 o 
  -3  18   4        0.01        0.62      2.52 o 
  -2  18   4        0.74        2.57      3.48 o 
  -1  18   4        5.49        4.09      5.09 o 
   0  18   4        0.21        1.77      2.07 o 
   1  18   4        0.33        1.81      1.95 o 
   2  18   4        8.47        7.78      3.03 o 
   3  18   4        0.89        0.88      2.22 o 
  -3  19   4        1.77        0.03      3.22 o 
  -2  19   4        2.50        2.25      3.04 o 
  -1  19   4        0.71        1.22      2.75 o 
   0  19   4        4.95        5.59      3.71 o 
   1  19   4        5.52        2.64      2.12 o 
   2  19   4       11.46       13.90      6.04 o 
  -2  20   4        1.82        1.03      3.49 o 
  -1  20   4        9.68        7.95      4.46 o 
   0  20   4        3.37        1.32      3.11 o 
   1  20   4        0.91        1.96      2.57 o 
  -9   0   5        0.18        0.76      3.13 o 
  -7   0   5        3.89        2.99      1.63 o 
  -5   0   5       66.16       89.41     14.82 o 
  -3   0   5        3.87        1.79      2.04 o 
  -1   0   5       50.79       50.88      3.35 o 
   1   0   5      814.32      879.95     26.75 o 
   3   0   5        6.37        8.21      1.55 o 
   5   0   5       15.05       18.18     13.93 o 
   7   0   5        4.28        4.65      6.35 o 
  -9   1   5        0.04        1.09      2.33 o 
  -8   1   5        0.08        1.55      1.48 o 
  -7   1   5        2.38        2.02      1.22 o 
  -5   1   5        0.21        0.71      1.20 o 
  -4   1   5       79.45       78.19      5.48 o 
  -3   1   5      128.67      137.54      7.19 o 
  -2   1   5      458.83      449.45      9.28 o 
  -1   1   5       61.74       51.56      2.98 o 
   0   1   5      658.18      647.65      6.30 o 
   1   1   5        0.05        0.69      0.63 o 
   2   1   5       35.72       34.30      2.54 o 
   3   1   5      102.85       90.72     13.30 o 
   4   1   5       17.66       16.56      2.51 o 
   5   1   5        0.02        0.37      0.48 o 
   6   1   5        1.23        2.42      3.88 o 
   7   1   5        3.37        2.46      3.97 o 
   8   1   5        0.85       -0.01      2.24 o 
  -9   2   5        0.14        0.45      3.51 o 
  -8   2   5       16.89        7.14      3.06 o 
  -7   2   5        1.34        2.22      1.44 o 
  -5   2   5       49.15       56.54      8.09 o 
  -4   2   5       13.77        9.21      2.44 o 
  -3   2   5       20.52       24.51      7.59 o 
  -2   2   5      221.87      211.96     10.89 o 
  -1   2   5       14.28       14.49      1.99 o 
   0   2   5     2591.09     2625.53     56.08 o 
   1   2   5      212.69      230.12      5.44 o 
   2   2   5      273.90      319.45      7.35 o 
   3   2   5      173.65      171.04     13.48 o 
   4   2   5      123.10      110.40     14.23 o 
   5   2   5        2.78        2.96      1.71 o 
   6   2   5       15.09       12.03      7.17 o 
   7   2   5        4.35        4.52      3.00 o 
   8   2   5        1.41        1.99      4.05 o 
  -9   3   5        0.14        0.24      2.74 o 
  -8   3   5        4.52        2.88      2.61 o 
  -7   3   5        0.62        0.89      1.23 o 
  -6   3   5      173.52      238.82     19.78 o 
  -5   3   5       20.84       17.03      4.10 o 
  -4   3   5        5.73        4.10      1.83 o 
  -3   3   5        3.83        1.87      1.86 o 
  -2   3   5      208.42      208.47     12.45 o 
  -1   3   5      374.93      362.86      5.99 o 
   0   3   5     1623.35     1591.46     22.42 o 
   1   3   5       21.52       22.34      2.00 o 
   2   3   5      243.29      270.38     10.46 o 
   3   3   5        2.37        3.33      1.40 o 
   4   3   5        0.12        1.71      0.95 o 
   5   3   5       52.88       56.22      8.63 o 
   6   3   5        0.15        1.56      3.54 o 
   7   3   5       21.69       15.70     13.74 o 
  -9   4   5        0.07        2.27      2.38 o 
  -8   4   5        3.26        3.87      2.77 o 
  -7   4   5        2.30        1.76      1.68 o 
  -6   4   5       14.51       17.69      4.39 o 
  -5   4   5       47.83       49.67     11.38 o 
  -4   4   5        6.02        2.87      2.63 o 
  -3   4   5       42.76       42.20      5.73 o 
  -2   4   5      101.50       82.09     11.72 o 
  -1   4   5      249.55      277.50     17.88 o 
   0   4   5        8.23        5.26      1.43 o 
   1   4   5      172.67      173.72      5.17 o 
   2   4   5        2.17        1.48      1.19 o 
   3   4   5       84.55       87.42      5.98 o 
   4   4   5        9.47       14.46      4.72 o 
   5   4   5       38.60       43.69      7.24 o 
   6   4   5        0.41        2.35      3.37 o 
   7   4   5        1.91        0.97      2.43 o 
  -9   5   5        0.39        1.76      2.42 o 
  -8   5   5        0.19        1.40      1.83 o 
  -7   5   5        1.40        1.36      1.29 o 
  -6   5   5        0.01        0.98      1.93 o 
  -5   5   5        7.88        7.99      3.18 o 
  -4   5   5       51.94       61.60     16.45 o 
  -3   5   5       31.08       33.02     11.43 o 
  -2   5   5      616.64      702.91     26.55 o 
  -1   5   5      698.37      755.37     29.45 o 
   0   5   5       16.07       20.94      2.60 o 
   1   5   5       97.91       94.80      3.44 o 
   2   5   5       61.85       63.76      2.81 o 
   3   5   5       52.17       38.04      7.62 o 
   4   5   5      657.87      757.09     39.27 o 
   6   5   5       51.85       58.65     17.86 o 
   7   5   5        2.29        1.75      3.02 o 
  -8   6   5       31.56       47.39      8.44 o 
  -7   6   5        0.34        1.28      1.37 o 
  -6   6   5        0.75        0.68      1.14 o 
  -5   6   5        2.30        1.73      1.57 o 
  -4   6   5        3.01        3.22      2.64 o 
  -3   6   5       36.77       38.51     11.65 o 
  -2   6   5       59.01       74.77      9.60 o 
  -1   6   5      110.42      127.16      8.20 o 
   0   6   5        7.99        7.12      1.66 o 
   1   6   5        0.00        0.75      0.56 o 
   2   6   5      342.31      348.68     10.65 o 
   3   6   5      143.93      122.89     13.79 o 
   4   6   5      115.53      119.21      8.87 o 
   5   6   5       13.81       13.39      4.21 o 
   6   6   5        7.60        7.43      4.28 o 
   7   6   5        3.01        3.96      4.28 o 
  -8   7   5        1.06        1.95      1.87 o 
  -7   7   5        0.06        1.27      1.67 o 
  -6   7   5        0.82        1.11      1.39 o 
  -5   7   5        0.99        1.85      1.95 o 
  -4   7   5        1.23        2.22      1.61 o 
  -3   7   5        8.12        9.39      5.58 o 
  -2   7   5       20.53       25.16      9.46 o 
  -1   7   5      225.89      227.37      9.26 o 
   0   7   5       62.13       72.61      3.43 o 
   1   7   5      224.09      223.94      6.55 o 
   2   7   5       10.44        6.98      2.24 o 
   3   7   5       78.02       66.81      6.52 o 
   4   7   5       65.51       65.31      8.38 o 
   5   7   5      120.81      157.14     14.64 o 
   6   7   5        1.48        1.62      3.24 o 
   7   7   5        0.02        1.12      3.58 o 
  -8   8   5       10.39        6.57      2.70 o 
  -7   8   5        0.72        1.00      1.66 o 
  -6   8   5        0.59        0.83      1.45 o 
  -5   8   5       24.38       38.40      4.90 o 
  -4   8   5       45.87       58.17      8.92 o 
  -3   8   5        2.70        1.85      2.28 o 
  -2   8   5        1.38        2.22      2.12 o 
  -1   8   5        0.00        0.34      0.75 o 
   0   8   5       52.94       58.03      3.77 o 
   1   8   5        0.03       -0.03      0.81 o 
   2   8   5        5.33        4.23      1.45 o 
   3   8   5       10.69       10.42      2.72 o 
   4   8   5       25.62       27.27      7.64 o 
   5   8   5       82.77       99.48     14.50 o 
   6   8   5       19.51       17.69      9.18 o 
   7   8   5        4.62        4.82      4.60 o 
  -8   9   5        0.31        0.86      2.64 o 
  -7   9   5        6.40        6.38      2.56 o 
  -6   9   5        9.16        7.69      2.86 o 
  -5   9   5       19.04       19.18      7.36 o 
  -4   9   5      214.83      285.85     19.28 o 
  -3   9   5       38.07       42.96      7.50 o 
  -2   9   5       18.57       16.44      3.15 o 
  -1   9   5        1.39        1.32      0.62 o 
   0   9   5       44.63       44.26      2.96 o 
   1   9   5        2.35        2.34      1.21 o 
   2   9   5      647.76      638.20     13.52 o 
   3   9   5       56.18       56.94      4.89 o 
   4   9   5      154.70      168.90     12.97 o 
   5   9   5       23.44       25.46      8.26 o 
   6   9   5       16.97       13.51      5.28 o 
   7   9   5        0.04        0.87      2.36 o 
  -8  10   5        0.00        1.30      2.32 o 
  -7  10   5        0.00       -0.04      1.57 o 
  -6  10   5        0.06        1.20      1.68 o 
  -5  10   5       22.90       26.36      8.89 o 
  -4  10   5       60.07       65.56      9.72 o 
  -3  10   5        5.43        4.82      2.01 o 
  -2  10   5        9.51        7.42      3.12 o 
  -1  10   5       31.82       30.73      4.17 o 
   0  10   5        4.39        5.23      1.76 o 
   1  10   5       12.22        7.85      2.50 o 
   2  10   5      550.53      612.74     28.43 o 
   3  10   5       96.79      108.49      7.87 o 
   4  10   5        1.71        0.31      1.30 o 
   5  10   5        1.25        1.06      2.20 o 
   6  10   5       14.14        9.95      5.86 o 
  -7  11   5        0.12        0.48      1.19 o 
  -6  11   5        2.43        2.02      2.00 o 
  -5  11   5       17.00       14.52      4.89 o 
  -4  11   5       15.34        8.58      5.43 o 
  -3  11   5       28.70       27.54      5.02 o 
  -2  11   5       84.32       94.45      8.75 o 
  -1  11   5        0.05        0.41      0.58 o 
   0  11   5       78.24       81.11      4.16 o 
   1  11   5        0.82        0.36      1.39 o 
   2  11   5      286.75      315.63     20.03 o 
   3  11   5       71.49       73.74      6.63 o 
   4  11   5        0.38        0.69      1.37 o 
   5  11   5        0.00        0.97      1.78 o 
   6  11   5        0.62        2.87      2.15 o 
  -7  12   5        8.61        8.78      4.72 o 
  -6  12   5        7.16        4.84      2.89 o 
  -5  12   5        9.43        5.63      2.67 o 
  -4  12   5      107.21      132.10     14.27 o 
  -3  12   5       48.34       57.78      7.75 o 
  -2  12   5        3.98        1.55      1.30 o 
  -1  12   5       69.63       69.30      6.47 o 
   0  12   5      155.37      151.57      9.43 o 
   1  12   5        0.05        1.06      1.59 o 
   2  12   5      185.32      198.58     13.83 o 
   3  12   5       71.52       75.32      9.59 o 
   4  12   5        5.01        6.27      3.15 o 
   5  12   5        4.72        7.46      4.33 o 
   6  12   5        0.11        0.68      2.34 o 
  -7  13   5        0.62        0.85      1.50 o 
  -6  13   5        9.69        7.08      3.75 o 
  -5  13   5       12.80        9.86      4.55 o 
  -4  13   5       77.15       81.66     16.10 o 
  -3  13   5       59.04       59.00     12.01 o 
  -2  13   5        0.94        0.76      0.93 o 
  -1  13   5        0.12        0.74      0.96 o 
   0  13   5       17.30       13.77      5.33 o 
   1  13   5      199.70      221.73     15.62 o 
   2  13   5        4.58        1.66      1.42 o 
   3  13   5        7.30        2.86      2.23 o 
   4  13   5       17.75       16.86      7.34 o 
   5  13   5        2.62        3.14      2.51 o 
   6  13   5        3.21        2.95      4.53 o 
  -6  14   5        0.09        0.34      1.33 o 
  -5  14   5        0.66        2.99      2.09 o 
  -4  14   5       57.02       58.57     11.00 o 
  -3  14   5       62.78       58.82      8.99 o 
  -2  14   5       22.75       15.30      9.80 o 
  -1  14   5        0.01        0.98      2.32 o 
   0  14   5       11.76        9.84      3.76 o 
   1  14   5        3.91        1.05      1.52 o 
   2  14   5       15.12        8.10      3.53 o 
   3  14   5       12.96       10.01      5.28 o 
   4  14   5        0.03        1.79      2.24 o 
   5  14   5        0.03        0.59      1.45 o 
  -6  15   5        2.83        2.00      3.35 o 
  -5  15   5        1.07        1.17      2.20 o 
  -4  15   5       13.61        4.74      6.17 o 
  -3  15   5        4.88        2.40      2.69 o 
  -2  15   5        2.12        2.01      3.60 o 
  -1  15   5        0.39        2.14      1.99 o 
   0  15   5        0.66        0.66      1.69 o 
   1  15   5        0.71        1.36      1.25 o 
   2  15   5        1.53        1.15      1.41 o 
   3  15   5       35.44       24.67     13.63 o 
   4  15   5        2.08        2.91      2.30 o 
   5  15   5        1.07        1.41      2.22 o 
  -5  16   5       12.13        4.11      3.09 o 
  -4  16   5        1.67        2.22      2.85 o 
  -3  16   5       11.96        5.51      4.50 o 
  -2  16   5        4.84        2.99      3.03 o 
  -1  16   5        1.43        2.76      1.87 o 
   0  16   5        2.83        3.21      2.17 o 
   1  16   5       10.22        3.44      2.48 o 
   2  16   5        7.87        7.59      3.30 o 
   3  16   5        0.07        0.64      1.32 o 
   4  16   5        1.25        3.52      3.01 o 
  -5  17   5        0.52        0.63      2.35 o 
  -4  17   5        0.00        1.35      2.39 o 
  -3  17   5       14.92        5.91      5.07 o 
  -2  17   5       14.98        8.86      4.78 o 
  -1  17   5        0.16        2.16      2.85 o 
   0  17   5       10.11        7.46      5.36 o 
   1  17   5        0.94        1.95      1.48 o 
   2  17   5        1.06        0.85      1.85 o 
   3  17   5        0.34        2.11      3.41 o 
  -4  18   5        0.02       -0.58      2.71 o 
  -3  18   5       14.28        9.23      6.21 o 
  -2  18   5        0.34        1.53      2.39 o 
  -1  18   5       14.17       14.88      5.57 o 
   0  18   5        7.58        4.33      3.95 o 
   1  18   5        0.00        1.10      1.59 o 
   2  18   5        4.79        6.37      6.09 o 
   3  18   5        0.92        2.06      4.75 o 
  -3  19   5        0.03        1.25      3.27 o 
  -2  19   5        0.13        2.48      3.83 o 
  -1  19   5        0.25        1.31      2.94 o 
   0  19   5        0.48        1.23      3.31 o 
   1  19   5        1.19        1.24      1.49 o 
  -8   0   6        3.37        1.62      2.68 o 
  -6   0   6      203.62      316.56     34.60 o 
  -4   0   6        0.78        1.49      2.81 o 
  -2   0   6      306.87      354.21     20.25 o 
   0   0   6     3317.46     3628.46    170.47 o 
   2   0   6       23.05       23.73      3.04 o 
   4   0   6        0.00        0.56      0.74 o 
   6   0   6       71.92       73.48     11.89 o 
  -9   1   6        0.03        1.70      1.51 o 
  -8   1   6        0.40        0.78      1.37 o 
  -7   1   6       21.50       18.54      6.90 o 
  -6   1   6        0.16        1.48      1.40 o 
  -5   1   6       78.27      104.33      4.79 o 
  -4   1   6       24.32       21.05      4.70 o 
  -3   1   6        6.82        4.16      2.63 o 
  -2   1   6      225.08      220.19     10.01 o 
  -1   1   6        0.25        0.40      1.08 o 
   0   1   6        1.78        2.18      1.35 o 
   1   1   6      228.75      269.11      7.89 o 
   2   1   6        1.34        0.54      0.57 o 
   3   1   6       30.50       27.40      2.45 o 
   4   1   6        6.53        4.17      2.45 o 
   5   1   6        2.44        2.06      2.92 o 
   6   1   6       15.84       20.22     12.36 o 
   7   1   6        0.47        2.79      4.25 o 
  -9   2   6        0.23        1.01      1.55 o 
  -8   2   6        9.48        5.97      3.77 o 
  -7   2   6        0.01        0.14      1.17 o 
  -6   2   6       36.46       32.07      6.35 o 
  -5   2   6        1.20        0.84      0.99 o 
  -4   2   6       88.48       98.14      7.02 o 
  -3   2   6       25.88       30.39      9.31 o 
  -2   2   6        0.00        1.47      1.93 o 
  -1   2   6       53.78       59.20      6.13 o 
   0   2   6       44.26       48.52      4.86 o 
   1   2   6        8.01        7.23      1.95 o 
   2   2   6       92.99       87.36      3.37 o 
   3   2   6       30.38       25.57      1.84 o 
   4   2   6       72.32       75.35      5.99 o 
   5   2   6       56.18       70.34     14.71 o 
   6   2   6        1.61       -0.28      3.60 o 
   7   2   6        2.72        5.06      5.38 o 
  -9   3   6        0.16        1.10      1.33 o 
  -8   3   6       25.73       22.32      8.64 o 
  -7   3   6        0.08        0.31      1.79 o 
  -6   3   6       13.48       12.24      4.11 o 
  -5   3   6        4.88        2.50      1.77 o 
  -4   3   6        0.71        1.06      0.96 o 
  -3   3   6      153.49      183.29     11.60 o 
  -2   3   6      312.04      307.16     16.37 o 
  -1   3   6      339.10      325.84     10.72 o 
   0   3   6       88.14       91.84      3.88 o 
   1   3   6      198.41      201.07      6.97 o 
   2   3   6      101.91       97.79      4.29 o 
   3   3   6      592.46      534.82     83.60 o 
   4   3   6      166.31      179.17     13.35 o 
   5   3   6       60.76       58.45     11.00 o 
   6   3   6       38.90       39.32     18.82 o 
   7   3   6        3.87        6.32      5.01 o 
  -9   4   6        0.70        0.94      1.90 o 
  -8   4   6       44.60       53.20     10.08 o 
  -7   4   6        1.64        1.97      1.65 o 
  -6   4   6        3.09        2.38      1.71 o 
  -5   4   6        0.16        0.46      1.80 o 
  -4   4   6      107.58      133.24     11.11 o 
  -3   4   6       61.63       68.01      6.93 o 
  -2   4   6       65.01       73.17      6.03 o 
  -1   4   6      250.78      252.74     15.22 o 
   0   4   6       37.01       34.82      4.10 o 
   1   4   6       16.38       18.34      2.71 o 
   2   4   6       40.77       44.61      2.56 o 
   3   4   6       73.74       39.48      7.54 o 
   4   4   6        2.02        0.65      2.42 o 
   5   4   6       55.78       54.96      8.00 o 
   6   4   6        5.26        6.59      5.90 o 
   7   4   6        8.46        9.24      6.46 o 
  -8   5   6       12.25       10.92      5.02 o 
  -7   5   6        6.61        4.61      2.64 o 
  -6   5   6        0.03        0.58      1.95 o 
  -5   5   6        3.32        2.04      2.04 o 
  -4   5   6        0.20        1.62      2.48 o 
  -3   5   6       23.49       30.52     10.53 o 
  -2   5   6       67.71       61.46      4.81 o 
  -1   5   6       68.23       84.66      5.00 o 
   0   5   6       15.22       15.08      4.40 o 
   1   5   6       30.83       27.25      2.84 o 
   2   5   6        3.88        2.35      1.18 o 
   3   5   6      323.67      232.70     55.18 o 
   4   5   6      103.03      123.43     12.38 o 
   5   5   6       28.69       23.19      8.11 o 
   6   5   6        3.85        4.36      4.11 o 
   7   5   6        0.00        1.43      2.79 o 
  -8   6   6        1.09        0.68      1.41 o 
  -7   6   6        1.21        1.17      1.46 o 
  -6   6   6        0.23        1.05      1.66 o 
  -5   6   6        2.04        1.66      2.31 o 
  -4   6   6        0.49        2.78      2.48 o 
  -3   6   6       95.54      115.81     11.72 o 
  -2   6   6       46.87       50.98     13.83 o 
  -1   6   6       56.47       65.33      4.61 o 
   0   6   6        3.93        4.55      1.48 o 
   1   6   6        0.01        1.57      1.39 o 
   2   6   6       59.89       51.08      3.06 o 
   3   6   6      101.85       85.86     11.35 o 
   4   6   6       72.97       80.89      8.48 o 
   5   6   6       11.08        8.60      3.51 o 
   6   6   6        0.74        1.40      2.85 o 
   7   6   6        1.43        3.30      4.11 o 
  -8   7   6        0.57        1.05      1.42 o 
  -7   7   6        2.32        2.14      1.69 o 
  -6   7   6        2.17        1.70      2.25 o 
  -5   7   6        4.13        4.55      2.06 o 
  -4   7   6      162.34      213.00     10.74 o 
  -3   7   6       15.06       12.76      7.46 o 
  -2   7   6      233.52      298.25     25.65 o 
  -1   7   6        7.35        6.85      2.33 o 
   0   7   6        5.22        3.62      2.02 o 
   1   7   6      182.41      200.97      9.48 o 
   2   7   6      987.40     1022.49     36.52 o 
   3   7   6        6.00        3.18      1.54 o 
   4   7   6      398.34      473.36     30.19 o 
   5   7   6        5.63        4.46      1.93 o 
   6   7   6        0.00        1.26      3.00 o 
   7   7   6        0.10        1.71      2.42 o 
  -8   8   6        1.33        1.76      1.67 o 
  -7   8   6        2.15        3.17      1.93 o 
  -6   8   6        0.81        1.54      2.16 o 
  -5   8   6        0.00        1.52      1.94 o 
  -4   8   6       59.83       54.19     18.20 o 
  -3   8   6       32.05       36.09     14.87 o 
  -2   8   6      120.27      136.33     14.41 o 
  -1   8   6        4.28        2.39      2.25 o 
   0   8   6       57.39       63.32      5.39 o 
   1   8   6        8.34        6.95      1.90 o 
   2   8   6      863.27     1021.44     21.35 o 
   3   8   6        0.04        0.80      1.04 o 
   4   8   6       79.99       88.42      9.92 o 
   5   8   6        7.40        6.25      3.28 o 
   6   8   6        5.13        2.55      4.27 o 
  -8   9   6        0.92        2.03      2.02 o 
  -7   9   6        3.45        2.60      1.88 o 
  -6   9   6        2.47        1.81      1.56 o 
  -5   9   6       21.81       19.61      5.40 o 
  -4   9   6        0.46        1.68      2.47 o 
  -3   9   6        8.87        6.69      6.88 o 
  -2   9   6        0.11        0.92      2.45 o 
  -1   9   6        0.72        2.28      1.47 o 
   0   9   6       33.23       31.97      4.94 o 
   1   9   6      103.82      108.99      6.37 o 
   2   9   6       67.73       76.89      6.55 o 
   3   9   6        3.05        3.07      2.69 o 
   4   9   6        6.90        8.60      3.85 o 
   5   9   6        0.40        0.40      1.91 o 
   6   9   6        0.65        3.16      3.31 o 
  -7  10   6        5.16        3.95      2.25 o 
  -6  10   6        0.40        2.08      2.01 o 
  -5  10   6       10.99       10.48      5.35 o 
  -4  10   6       19.23       15.61      7.12 o 
  -3  10   6        0.03       -0.04      2.50 o 
  -2  10   6        0.01        2.19      2.98 o 
  -1  10   6       27.56       22.59      6.39 o 
   0  10   6       71.84       73.69      5.64 o 
   1  10   6       95.67      109.74     10.04 o 
   2  10   6        7.46        3.09      1.59 o 
   3  10   6        2.09        2.67      1.60 o 
   4  10   6        2.46        1.92      1.46 o 
   5  10   6       22.54       21.32     10.20 o 
   6  10   6        1.08        3.27      4.30 o 
  -7  11   6        0.58        1.43      1.72 o 
  -6  11   6       90.50      128.25     11.57 o 
  -5  11   6       45.00       68.75     12.81 o 
  -4  11   6       27.92       26.09      5.47 o 
  -3  11   6        0.12        0.79      1.73 o 
  -2  11   6        1.03        1.14      1.08 o 
  -1  11   6        1.36        1.71      1.93 o 
   0  11   6       96.42       92.01      9.92 o 
   1  11   6        5.11        3.62      1.96 o 
   2  11   6       19.48       14.76      4.40 o 
   3  11   6        0.42        0.79      1.22 o 
   4  11   6        0.05        1.11      1.34 o 
   5  11   6        2.52        3.42      3.38 o 
   6  11   6        5.56        3.73      4.03 o 
  -7  12   6        1.49        1.79      1.93 o 
  -6  12   6        0.10        0.61      1.81 o 
  -5  12   6       33.38       23.71      7.46 o 
  -4  12   6       16.18       15.43      7.47 o 
  -3  12   6        0.45        1.16      1.52 o 
  -2  12   6        0.39        0.33      0.98 o 
  -1  12   6       16.59       14.12      6.14 o 
   0  12   6      181.68      212.68     14.85 o 
   1  12   6      377.89      414.11     26.47 o 
   2  12   6        1.03        1.47      2.26 o 
   3  12   6       13.54       10.12      5.72 o 
   4  12   6        0.40        1.83      2.08 o 
   5  12   6       14.27       20.16      8.47 o 
  -6  13   6       16.09       11.44      3.95 o 
  -5  13   6       19.98       14.50      7.13 o 
  -4  13   6        0.01        0.85      1.67 o 
  -3  13   6        3.00        1.02      1.27 o 
  -2  13   6        1.40        1.85      1.55 o 
  -1  13   6        0.07       -0.25      1.77 o 
   0  13   6        5.62        2.24      2.25 o 
   1  13   6       14.92        8.66      2.82 o 
   2  13   6        5.89        3.81      1.75 o 
   3  13   6        6.67        6.02      3.44 o 
   4  13   6        0.00        0.92      1.62 o 
   5  13   6        1.17        2.50      2.23 o 
  -6  14   6        5.04        3.13      2.26 o 
  -5  14   6        0.08        3.66      4.03 o 
  -4  14   6       19.87       10.84      6.76 o 
  -3  14   6        0.47        3.46      3.62 o 
  -2  14   6        8.73        1.95      2.56 o 
  -1  14   6       18.37        8.45      4.24 o 
   0  14   6       70.96       64.25      8.80 o 
   1  14   6        7.05        3.54      2.28 o 
   2  14   6        2.51        1.00      1.30 o 
   3  14   6        2.26        3.45      2.58 o 
   4  14   6        3.40        4.63      2.90 o 
   5  14   6        0.23        1.88      2.87 o 
  -6  15   6        0.63        2.07      2.57 o 
  -5  15   6        0.70        1.40      3.29 o 
  -4  15   6        0.10        1.30      3.18 o 
  -3  15   6        5.26        2.37      3.12 o 
  -2  15   6       87.86      101.59     23.21 o 
  -1  15   6        3.82        2.26      2.29 o 
   0  15   6        0.25       -0.30      1.93 o 
   1  15   6        1.06        2.14      2.02 o 
   2  15   6       40.82       38.36     10.96 o 
   3  15   6        0.12        0.33      1.49 o 
   4  15   6        9.21        5.47      4.26 o 
  -5  16   6        0.21        1.49      2.77 o 
  -4  16   6       16.55        7.64      6.51 o 
  -3  16   6        1.22        1.35      2.31 o 
  -2  16   6        0.05        2.02      3.19 o 
  -1  16   6        0.11        1.89      2.16 o 
   0  16   6        0.88        0.13      1.97 o 
   1  16   6        0.66        1.30      1.55 o 
   2  16   6        1.36        1.52      1.86 o 
   3  16   6        3.97        3.26      2.61 o 
  -4  17   6        0.42        1.12      3.36 o 
  -3  17   6        0.03        1.86      3.35 o 
  -2  17   6        0.05        1.79      1.94 o 
  -1  17   6       12.03        6.32      3.23 o 
   0  17   6        0.11        0.22      1.91 o 
   1  17   6        2.99        1.71      1.83 o 
   2  17   6        1.50        1.21      3.10 o 
   3  17   6        0.15        1.47      3.18 o 
  -3  18   6        1.81        1.57      1.74 o 
  -2  18   6        0.15        0.43      3.16 o 
  -1  18   6        0.29        0.79      2.26 o 
   0  18   6       11.46        9.03      5.25 o 
   1  18   6        0.10        1.50      2.23 o 
   2  18   6        0.03        1.17      2.74 o 
  -1  19   6        6.50        3.48      3.49 o 
   0  19   6        4.92        3.34      3.30 o 
  -9   0   7        0.69        0.22      3.33 o 
  -7   0   7       19.11       17.34      8.20 o 
  -5   0   7        5.81        4.81      2.61 o 
  -3   0   7       40.18       40.77     20.51 o 
  -1   0   7      125.50      119.46     10.50 o 
   1   0   7       16.49       16.43      6.39 o 
   3   0   7       29.14       20.71      5.48 o 
   5   0   7        3.25        3.22      8.82 o 
   7   0   7        1.70        6.16      7.62 o 
  -9   1   7        0.33       -0.63      4.80 o 
  -8   1   7       42.97       44.01     18.90 o 
  -7   1   7        0.12        1.23      1.90 o 
  -6   1   7       14.74       10.94      3.02 o 
  -5   1   7        7.87        3.72      2.34 o 
  -4   1   7        7.55        8.53      4.66 o 
  -3   1   7       32.09       22.61      7.00 o 
  -2   1   7      379.62      428.70     22.42 o 
  -1   1   7       10.65       12.57      5.13 o 
   0   1   7        3.46        1.95      1.70 o 
   1   1   7      221.81      244.71      9.99 o 
   2   1   7       10.82        5.08      2.35 o 
   3   1   7        1.76        1.85      0.98 o 
   4   1   7        0.19        0.71      0.99 o 
   5   1   7        0.88        3.75      4.24 o 
   6   1   7        1.68        5.07      4.82 o 
   7   1   7        0.12       -0.32      3.93 o 
  -8   2   7       26.78       16.32      7.92 o 
  -7   2   7        7.67        7.20      3.42 o 
  -6   2   7        4.09        2.43      2.41 o 
  -5   2   7        5.83        2.85      1.61 o 
  -4   2   7        2.07        1.51      1.34 o 
  -3   2   7        1.59        2.76      1.89 o 
  -2   2   7      542.92      645.98     16.58 o 
  -1   2   7        0.77        1.75      2.76 o 
   0   2   7       45.02       45.17      3.99 o 
   1   2   7      188.51      208.24      9.94 o 
   2   2   7      218.56      215.81     10.39 o 
   3   2   7       32.47       31.05      3.05 o 
   4   2   7      131.78      111.24      9.81 o 
   5   2   7        5.53        3.46      4.64 o 
   6   2   7        6.11        4.83      4.70 o 
   7   2   7        0.18        2.17      4.78 o 
  -8   3   7       15.73       14.85      6.84 o 
  -7   3   7        0.07        0.88      1.35 o 
  -6   3   7        2.27        1.62      1.86 o 
  -5   3   7        6.95        4.48      2.94 o 
  -4   3   7       33.10       25.18      5.35 o 
  -3   3   7       28.77       26.84      6.02 o 
  -2   3   7      423.80      448.65     27.24 o 
  -1   3   7        4.70        4.96      2.50 o 
   0   3   7       87.98       93.83      5.49 o 
   1   3   7        0.03        0.84      1.18 o 
   2   3   7        2.16        1.62      1.01 o 
   3   3   7      169.91      174.94     10.83 o 
   4   3   7        1.48        0.41      1.16 o 
   5   3   7       21.29       19.33     14.77 o 
   6   3   7        5.78        8.36      6.00 o 
   7   3   7        1.87        1.15      4.12 o 
  -8   4   7        4.77        5.03      3.13 o 
  -7   4   7        2.73        2.00      1.55 o 
  -6   4   7        5.75        3.82      2.39 o 
  -5   4   7        7.19        2.13      2.12 o 
  -4   4   7       20.24       16.84     10.57 o 
  -3   4   7       44.17       39.04      3.77 o 
  -2   4   7        1.79        2.29      1.32 o 
  -1   4   7       71.47       81.38      5.07 o 
   0   4   7      100.43      107.04      6.42 o 
   1   4   7      219.71      244.48     12.62 o 
   2   4   7       77.53       92.96      3.47 o 
   3   4   7       28.36       24.02      4.50 o 
   4   4   7       50.44       55.47      6.33 o 
   5   4   7       12.95       12.07      7.21 o 
   6   4   7        3.40        5.47      4.83 o 
   7   4   7        0.08        0.95      3.76 o 
  -8   5   7        0.01        0.89      1.72 o 
  -7   5   7        0.12        1.89      1.75 o 
  -6   5   7        5.38        5.67      2.52 o 
  -5   5   7        3.55        2.57      1.83 o 
  -4   5   7      133.18      176.52     10.14 o 
  -3   5   7       33.69       42.34      7.62 o 
  -2   5   7        4.12        2.84      1.23 o 
  -1   5   7       83.28       86.59      5.45 o 
   0   5   7       24.57       26.47      8.09 o 
   1   5   7        3.42        2.62      1.68 o 
   2   5   7     1071.14     1246.66     25.04 o 
   3   5   7      703.74      766.90     22.79 o 
   4   5   7       53.07       54.24      6.53 o 
   5   5   7        1.94        1.27      2.76 o 
   6   5   7        1.74        2.41      5.13 o 
  -8   6   7        0.11        0.50      1.56 o 
  -7   6   7        1.02        1.30      1.50 o 
  -6   6   7        2.33        2.34      1.85 o 
  -5   6   7        2.07        3.04      2.49 o 
  -4   6   7       21.63       34.39     14.58 o 
  -3   6   7       56.63       46.13     13.32 o 
  -2   6   7       10.18        9.34      2.96 o 
  -1   6   7        1.80        0.82      0.93 o 
   0   6   7      211.34      264.56     18.63 o 
   1   6   7      185.99      208.55     11.00 o 
   2   6   7        5.16        3.17      1.67 o 
   3   6   7        0.63        1.47      2.79 o 
   4   6   7        9.70        5.74      3.02 o 
   5   6   7        4.31        2.23      2.62 o 
   6   6   7        1.30        1.61      3.41 o 
  -8   7   7        0.01        1.92      1.56 o 
  -7   7   7        0.73        1.29      1.42 o 
  -6   7   7        1.27        1.09      2.22 o 
  -5   7   7        3.64        3.34      2.29 o 
  -4   7   7       21.01        8.98      9.82 o 
  -3   7   7        8.73        4.25      3.34 o 
  -2   7   7       31.75       40.14     16.43 o 
  -1   7   7       80.51       99.50      6.88 o 
   0   7   7        3.12        1.08      2.22 o 
   1   7   7      143.22      153.92      8.14 o 
   2   7   7       78.75       63.97      6.06 o 
   3   7   7      212.49      240.08     20.19 o 
   4   7   7        1.70        0.66      1.09 o 
   5   7   7        0.83        1.34      2.48 o 
   6   7   7        0.67        0.26      2.09 o 
  -8   8   7        1.20        2.16      1.78 o 
  -7   8   7        7.79        4.05      3.28 o 
  -6   8   7        1.75        2.25      2.20 o 
  -5   8   7        1.20        1.48      1.66 o 
  -4   8   7        1.82        2.24      2.18 o 
  -3   8   7        1.81        0.97      1.51 o 
  -2   8   7       10.05        4.77      2.86 o 
  -1   8   7       60.33       63.56      8.22 o 
   0   8   7        1.02        1.27      2.06 o 
   1   8   7        0.83        2.26      1.86 o 
   2   8   7        9.06        6.30      2.33 o 
   3   8   7      120.02      128.53     12.14 o 
   4   8   7       21.20       21.76      9.26 o 
   5   8   7       10.20        8.20      5.01 o 
   6   8   7        0.13        0.26      1.98 o 
  -7   9   7        5.25        4.33      2.41 o 
  -6   9   7       47.27       80.31     15.96 o 
  -5   9   7       15.23       17.87      6.33 o 
  -4   9   7        0.02        1.64      3.11 o 
  -3   9   7        0.19       -0.36      3.17 o 
  -2   9   7       25.45       26.86     13.14 o 
  -1   9   7        1.91        0.91      2.35 o 
   0   9   7      722.11      783.05     47.47 o 
   1   9   7        0.22        1.07      1.55 o 
   2   9   7      156.47      174.44     12.25 o 
   3   9   7       12.60       10.31      4.27 o 
   4   9   7        0.37       -0.30      1.48 o 
   5   9   7        3.31        1.96      1.79 o 
   6   9   7        3.37        3.35      3.89 o 
  -7  10   7        7.94        4.19      3.52 o 
  -6  10   7        6.75        6.17      3.38 o 
  -5  10   7        0.13        1.45      2.09 o 
  -4  10   7        0.18       -0.50      2.30 o 
  -3  10   7        3.96        3.93      3.48 o 
  -2  10   7       24.33       19.62      8.95 o 
  -1  10   7       59.07       56.31     18.49 o 
   0  10   7      491.12      544.27     33.55 o 
   1  10   7       52.16       51.62      6.02 o 
   2  10   7        2.31        3.25      1.40 o 
   3  10   7        1.09        2.08      1.28 o 
   4  10   7       11.90        7.90      3.91 o 
   5  10   7        3.85        2.17      1.79 o 
  -7  11   7        3.12        2.00      1.37 o 
  -6  11   7        2.26        2.00      1.79 o 
  -5  11   7        3.25        1.79      2.53 o 
  -4  11   7       10.62        7.65      4.28 o 
  -3  11   7        0.39        2.53      3.37 o 
  -2  11   7       37.76       31.57     11.79 o 
  -1  11   7        3.09        1.06      1.79 o 
   0  11   7      161.72      162.54     11.66 o 
   1  11   7       28.86       26.09      7.10 o 
   2  11   7        1.11        1.57      1.47 o 
   3  11   7        9.55        8.94      3.13 o 
   4  11   7        1.20        0.83      2.27 o 
   5  11   7        5.68        6.46      3.96 o 
  -7  12   7        2.12        2.25      2.00 o 
  -6  12   7       16.10       14.05      5.02 o 
  -5  12   7        4.23        1.81      1.95 o 
  -4  12   7        0.54        1.81      2.07 o 
  -3  12   7       18.33        5.37      5.54 o 
  -2  12   7       36.46       21.52     12.66 o 
  -1  12   7        2.58        2.17      1.88 o 
   0  12   7      135.67      145.89     12.85 o 
   1  12   7       30.13       25.35      7.62 o 
   2  12   7        3.55        3.88      2.21 o 
   3  12   7        2.34        4.55      2.93 o 
   4  12   7        0.00        0.74      2.08 o 
   5  12   7        0.00        1.72      2.11 o 
  -6  13   7       11.21        8.11      4.42 o 
  -5  13   7       10.03        4.82      4.13 o 
  -4  13   7        3.99        4.30      2.94 o 
  -3  13   7        0.07        1.09      1.64 o 
  -2  13   7        4.57        1.95      3.25 o 
  -1  13   7      105.40      108.97     25.52 o 
   0  13   7       20.81       16.29      6.32 o 
   1  13   7        0.37        1.93      1.58 o 
   2  13   7        4.95        5.32      2.72 o 
   3  13   7        8.20        4.64      2.71 o 
   4  13   7        4.41        2.86      2.75 o 
  -6  14   7        9.35        9.79      3.56 o 
  -5  14   7        7.29        4.01      2.91 o 
  -4  14   7        0.11        0.89      3.01 o 
  -3  14   7        0.10        1.58      2.33 o 
  -2  14   7        0.03        0.02      2.91 o 
  -1  14   7       15.86        6.46      5.06 o 
   0  14   7       29.83       14.07      6.74 o 
   1  14   7        5.54        3.59      1.97 o 
   2  14   7        0.00        1.34      2.19 o 
   3  14   7        4.10        4.38      2.61 o 
   4  14   7        2.11        1.17      1.66 o 
  -5  15   7        0.00       -0.98      3.73 o 
  -4  15   7        0.19        1.06      3.84 o 
  -3  15   7        1.22       -0.08      3.33 o 
  -2  15   7        0.97        4.70      3.74 o 
  -1  15   7        0.01        0.42      2.85 o 
   0  15   7        0.34        0.53      2.08 o 
   1  15   7       21.64       13.36      7.38 o 
   2  15   7        0.76        1.65      1.94 o 
   3  15   7        3.72        2.65      1.78 o 
  -4  16   7        1.28        1.40      3.41 o 
  -3  16   7        0.17        1.53      2.24 o 
  -2  16   7        0.68        1.20      1.93 o 
  -1  16   7        2.14        0.91      1.82 o 
   0  16   7        7.45        4.59      3.07 o 
   1  16   7        0.00        1.15      1.87 o 
   2  16   7        5.90        8.35      3.39 o 
   3  16   7        1.00        0.85      1.21 o 
  -3  17   7        2.34        0.63      2.63 o 
  -2  17   7        2.81        2.96      3.72 o 
  -1  17   7        0.59        1.60      2.07 o 
   0  17   7        3.27        3.15      3.09 o 
   1  17   7        1.17        1.51      2.00 o 
   2  17   7        7.62        7.63      4.87 o 
  -2  18   7        2.24        2.15      2.72 o 
  -1  18   7        0.99        1.72      1.75 o 
   0  18   7        5.12        5.38      3.32 o 
  -8   0   8        4.30        1.06      4.08 o 
  -6   0   8        0.00       -0.08      3.98 o 
  -4   0   8       32.76       43.27     20.16 o 
  -2   0   8      418.28      472.01     43.42 o 
   0   0   8        0.32        0.34      1.61 o 
   2   0   8        0.02        1.00      1.50 o 
   4   0   8       71.75       48.17     13.86 o 
   6   0   8       14.75       10.04      9.94 o 
  -8   1   8        0.03        1.96      1.95 o 
  -7   1   8        8.04        5.62      4.11 o 
  -6   1   8        1.38        0.06      1.08 o 
  -5   1   8        1.46        1.72      1.48 o 
  -4   1   8        5.46        2.68      2.40 o 
  -3   1   8        7.65        2.44      2.61 o 
  -2   1   8        0.39        2.55      2.45 o 
  -1   1   8      142.88      174.97     12.32 o 
   0   1   8        4.19        3.93      1.88 o 
   1   1   8       67.42       67.05      4.90 o 
   2   1   8        6.64        2.37      1.34 o 
   3   1   8       12.81       11.04      2.82 o 
   4   1   8       39.64       31.37     12.92 o 
   5   1   8        0.05        0.46      2.55 o 
   6   1   8        0.07        1.19      2.94 o 
  -8   2   8        2.47        2.97      1.81 o 
  -7   2   8        0.27        1.05      1.55 o 
  -6   2   8       11.19        6.36      3.94 o 
  -5   2   8       20.40       18.21      8.86 o 
  -4   2   8        2.66        0.75      2.23 o 
  -3   2   8        2.61        1.15      1.76 o 
  -2   2   8       45.54       46.60     16.68 o 
  -1   2   8        9.08        9.77      4.67 o 
   0   2   8      134.59      161.11     10.59 o 
   1   2   8      124.82      135.09      6.69 o 
   2   2   8       40.60       35.36      3.07 o 
   3   2   8       32.23       33.63      3.18 o 
   4   2   8        0.01        0.54      2.91 o 
   5   2   8        7.77        9.59      6.72 o 
   6   2   8        2.23        2.52      2.87 o 
  -8   3   8        1.66        1.88      1.60 o 
  -7   3   8        0.89        0.93      1.76 o 
  -6   3   8        4.13        2.32      2.61 o 
  -5   3   8       10.87       12.72      6.52 o 
  -4   3   8       68.99       63.65     18.30 o 
  -3   3   8       51.77       47.10     15.58 o 
  -2   3   8       35.27       33.06      5.81 o 
  -1   3   8       73.08       82.21      9.60 o 
   0   3   8        0.54        0.90      1.81 o 
   1   3   8      494.72      572.38     14.12 o 
   2   3   8       82.75       96.41      6.99 o 
   3   3   8       29.50       12.97      5.95 o 
   4   3   8       14.19        8.43      9.25 o 
   5   3   8       16.22       18.57      6.49 o 
   6   3   8        0.51        1.78      3.17 o 
  -8   4   8        0.22        1.44      1.75 o 
  -7   4   8        0.10        1.03      1.52 o 
  -6   4   8       12.33        6.93      3.78 o 
  -5   4   8       17.49       13.71      6.49 o 
  -4   4   8       64.08       65.59     20.83 o 
  -3   4   8       28.99       30.82     12.62 o 
  -2   4   8        1.57        1.38      1.00 o 
  -1   4   8        8.64        9.16      4.00 o 
   0   4   8      238.90      257.94     16.46 o 
   1   4   8      287.78      318.04     10.06 o 
   2   4   8       66.21       54.25      5.50 o 
   3   4   8       30.69       20.64      5.17 o 
   4   4   8        6.23        5.83      3.07 o 
   5   4   8       30.88       36.04      7.00 o 
   6   4   8        0.22       -0.20      2.96 o 
  -8   5   8        0.00        1.23      1.80 o 
  -7   5   8        0.15        0.42      1.29 o 
  -6   5   8        2.45        2.01      3.03 o 
  -5   5   8        5.32        4.99      3.65 o 
  -4   5   8       17.90        5.64      4.86 o 
  -3   5   8       11.11        3.19      2.45 o 
  -2   5   8       11.61        8.22      2.55 o 
  -1   5   8        0.01        0.75      1.30 o 
   0   5   8        5.08        1.74      1.53 o 
   1   5   8      202.48      230.62     14.41 o 
   2   5   8       41.84       49.42      7.11 o 
   3   5   8       92.26       85.63     10.59 o 
   4   5   8        0.46        0.83      1.31 o 
   5   5   8        0.08        0.29      1.78 o 
   6   5   8        0.13        1.06      3.26 o 
  -8   6   8        0.26        1.27      2.30 o 
  -7   6   8        0.09        0.34      1.42 o 
  -6   6   8        0.38        2.09      1.94 o 
  -5   6   8       13.72        6.64      3.74 o 
  -4   6   8        8.55        3.24      2.75 o 
  -3   6   8       27.20       40.18     11.27 o 
  -2   6   8        4.93        2.64      2.44 o 
  -1   6   8        2.51        1.85      2.36 o 
   0   6   8       40.80       42.01     12.70 o 
   1   6   8      200.85      227.53     16.42 o 
   2   6   8       34.39       31.00      4.18 o 
   3   6   8        3.99        1.50      2.02 o 
   4   6   8        0.06        1.06      1.76 o 
   5   6   8        2.98        2.03      2.94 o 
   6   6   8        1.13        1.55      3.24 o 
  -8   7   8        0.81        0.99      1.96 o 
  -7   7   8        0.01        0.80      1.47 o 
  -6   7   8        9.56        5.15      3.70 o 
  -5   7   8        1.30        1.08      2.36 o 
  -4   7   8       13.59        5.14      4.28 o 
  -3   7   8        0.01       -0.16      1.81 o 
  -2   7   8        7.62        6.88      4.17 o 
  -1   7   8       16.38       22.84      8.99 o 
   1   7   8        5.12        4.13      1.71 o 
   2   7   8      278.78      336.98     21.12 o 
   3   7   8        5.45        1.90      2.02 o 
   4   7   8        4.30        5.08      2.51 o 
   5   7   8        2.67        2.00      3.34 o 
   6   7   8        5.01        5.70      7.26 o 
  -7   8   8        0.09        1.67      1.84 o 
  -6   8   8        6.74        4.04      1.88 o 
  -5   8   8        1.46        0.82      1.21 o 
  -4   8   8        0.17        2.03      2.44 o 
  -3   8   8        5.13        3.56      2.63 o 
  -2   8   8       49.34       56.93     20.64 o 
  -1   8   8        3.19        1.71      2.20 o 
   0   8   8      302.05      331.48     26.69 o 
   1   8   8       26.06       26.18      9.48 o 
   2   8   8       73.67       71.89      6.91 o 
   3   8   8        0.09        0.94      1.09 o 
   4   8   8        0.09        0.11      1.75 o 
   5   8   8        0.00        0.33      2.38 o 
  -7   9   8        3.35        2.26      1.87 o 
  -6   9   8        0.01        0.76      2.71 o 
  -5   9   8        1.79        1.69      3.05 o 
  -4   9   8        0.59        1.69      3.95 o 
  -3   9   8        4.03        1.39      3.09 o 
  -2   9   8        9.29        5.41      6.40 o 
  -1   9   8       23.24       18.08      9.01 o 
   0   9   8       37.84       30.59      9.75 o 
   1   9   8        0.75        0.83      1.76 o 
   2   9   8        6.59        4.93      1.96 o 
   3   9   8        9.07        7.56      3.67 o 
   4   9   8        0.23        0.20      1.44 o 
   5   9   8        0.54        3.23      3.18 o 
  -7  10   8        1.03        0.66      1.85 o 
  -6  10   8        4.68        2.11      1.72 o 
  -5  10   8        0.58        0.73      2.49 o 
  -4  10   8        7.59        3.77      4.64 o 
  -3  10   8        0.25        2.48      2.82 o 
  -2  10   8       31.08       40.43      9.81 o 
  -1  10   8       59.55       61.75     15.10 o 
   0  10   8        2.86        2.03      1.79 o 
   1  10   8        0.87        1.15      1.69 o 
   2  10   8        1.83        1.04      1.22 o 
   3  10   8       11.27       11.39      5.69 o 
   4  10   8        0.17        0.84      1.51 o 
   5  10   8        0.42        1.52      3.05 o 
  -6  11   8        1.95        0.47      1.75 o 
  -5  11   8        0.40        2.43      2.00 o 
  -4  11   8        0.53        2.22      2.56 o 
  -3  11   8        3.99        2.37      3.64 o 
  -2  11   8      198.06      255.03     34.23 o 
  -1  11   8       17.88       11.41      4.46 o 
   0  11   8       19.14       12.47      3.91 o 
   1  11   8        2.81        1.44      1.44 o 
   2  11   8       16.31       13.75      8.82 o 
   3  11   8        6.73        7.86      6.13 o 
   4  11   8        6.45        3.71      3.18 o 
  -6  12   8        0.52        1.81      2.17 o 
  -5  12   8        0.09        1.42      2.30 o 
  -4  12   8        0.13        0.97      1.81 o 
  -3  12   8        2.06        3.30      3.12 o 
  -2  12   8       90.87       96.03     23.62 o 
  -1  12   8      166.62      181.04     25.46 o 
   0  12   8        2.75        2.00      1.71 o 
   1  12   8        4.17        1.37      1.91 o 
   2  12   8        1.91        3.26      2.81 o 
   3  12   8       15.96       21.33     10.86 o 
   4  12   8       29.73       31.33     12.33 o 
  -6  13   8        0.00        0.87      1.84 o 
  -5  13   8        0.54        1.11      1.56 o 
  -4  13   8        1.31        1.46      1.98 o 
  -3  13   8        0.00       -1.24      3.39 o 
  -2  13   8       36.40       29.22      8.27 o 
  -1  13   8        6.35        2.92      3.15 o 
   0  13   8        2.09        2.29      1.71 o 
   1  13   8        2.08        3.77      2.12 o 
   2  13   8        0.08        1.24      1.44 o 
   3  13   8        4.26        1.60      3.38 o 
   4  13   8        6.72        5.90      4.04 o 
  -5  14   8        0.77        1.88      3.13 o 
  -4  14   8        0.53        0.76      3.00 o 
  -3  14   8        9.44        2.92      4.83 o 
  -2  14   8       22.17       12.08      7.98 o 
  -1  14   8        4.15        2.32      2.82 o 
   0  14   8        0.33        2.23      2.71 o 
   1  14   8        0.02        1.33      1.79 o 
   2  14   8        4.45        5.06      3.01 o 
   3  14   8        2.03        2.94      2.32 o 
  -4  15   8       15.98        2.56      4.03 o 
  -3  15   8        3.97        2.13      2.01 o 
  -2  15   8        1.01        2.90      3.74 o 
  -1  15   8        0.11       -0.42      2.80 o 
   0  15   8        9.83        3.71      2.56 o 
   1  15   8        0.00       -0.93      2.14 o 
   2  15   8        2.75        1.23      1.54 o 
  -4  16   8        0.02        1.73      3.04 o 
  -3  16   8        0.68        1.77      2.45 o 
  -2  16   8        0.50        1.73      2.11 o 
  -1  16   8        1.61        1.21      2.11 o 
   0  16   8        0.04        1.17      1.86 o 
   1  16   8        0.72        1.98      5.51 o 
   2  16   8       25.92       22.88     16.76 o 
  -2  17   8        1.30        1.48      2.44 o 
  -1  17   8        0.32        1.36      1.89 o 
   0  17   8        0.57        1.08      2.21 o 
  -7   0   9        2.73        3.87      6.59 o 
  -5   0   9        3.02        1.64      2.10 o 
  -3   0   9        0.01        0.35      1.74 o 
  -1   0   9       99.91      121.20      9.78 o 
   1   0   9       22.52       19.34      8.53 o 
   3   0   9       12.58        4.94      3.11 o 
   5   0   9       13.09        6.31      9.00 o 
  -8   1   9        2.78        2.89      2.73 o 
  -7   1   9        0.81        1.38      2.58 o 
  -6   1   9        1.12        0.25      2.44 o 
  -5   1   9        3.16        1.98      2.31 o 
  -4   1   9       82.60       87.12     28.01 o 
  -3   1   9        1.48        1.47      2.55 o 
  -2   1   9        7.05       11.40      4.60 o 
  -1   1   9      112.19      148.99      9.45 o 
   0   1   9       90.59       96.68      7.94 o 
   1   1   9        0.24        0.45      1.19 o 
   2   1   9        0.36        0.42      1.21 o 
   3   1   9       18.05       21.11      4.65 o 
   4   1   9       11.68       15.95     11.93 o 
   5   1   9        0.11        0.79      3.05 o 
   6   1   9        6.31        5.09      7.19 o 
  -8   2   9        0.55        1.21      2.34 o 
  -7   2   9        1.34        0.75      1.60 o 
  -6   2   9        0.59       -0.23      1.66 o 
  -5   2   9        0.39        0.40      1.63 o 
  -4   2   9       60.44       78.44     13.06 o 
  -3   2   9       11.15       14.22      6.98 o 
  -2   2   9        0.00        0.63      1.22 o 
  -1   2   9      152.44      178.95      8.84 o 
   0   2   9      130.14      145.00     11.52 o 
   1   2   9       25.62       21.25      5.54 o 
   2   2   9      213.12      197.74     14.21 o 
   3   2   9       16.47       11.59      5.99 o 
   4   2   9        8.55        5.68      3.92 o 
   5   2   9        0.66        2.24      2.51 o 
   6   2   9        0.77        1.98      3.51 o 
  -8   3   9        0.82        1.16      1.61 o 
  -7   3   9        2.94        1.94      2.27 o 
  -6   3   9        1.30        1.65      2.21 o 
  -5   3   9        0.45        0.39      2.25 o 
  -4   3   9       43.14       43.89     17.45 o 
  -3   3   9        2.71        2.71      2.33 o 
  -2   3   9        3.28        2.70      2.10 o 
  -1   3   9        7.65        4.05      2.44 o 
   0   3   9        3.99        6.48      3.07 o 
   1   3   9       92.18       93.48      8.41 o 
   2   3   9       15.49        8.51      3.14 o 
   3   3   9        0.86        0.66      1.50 o 
   4   3   9       10.29        8.14      7.30 o 
   5   3   9        0.17        1.13      1.99 o 
  -8   4   9        0.36        1.91      1.80 o 
  -7   4   9        0.37        0.99      1.94 o 
  -6   4   9        1.72        1.73      1.66 o 
  -5   4   9        3.44        0.76      2.11 o 
  -4   4   9        2.71        1.98      2.26 o 
  -3   4   9       12.37       12.53      6.23 o 
  -2   4   9       81.20      117.35     13.69 o 
  -1   4   9      140.12      162.20     13.82 o 
   0   4   9       43.62       49.25     10.65 o 
   1   4   9        1.75        1.41      1.92 o 
   2   4   9      117.33      131.61     10.17 o 
   3   4   9       22.40       13.78      6.38 o 
   4   4   9       11.62       11.35      8.02 o 
   5   4   9        0.05        1.02      3.58 o 
  -8   5   9        0.28        1.17      3.78 o 
  -7   5   9        0.96        1.07      1.68 o 
  -6   5   9       19.58        8.80      3.71 o 
  -5   5   9        0.00        0.97      2.25 o 
  -4   5   9        0.69        2.59      2.10 o 
  -3   5   9       11.23        5.14      3.54 o 
  -2   5   9       14.56       15.24      5.67 o 
  -1   5   9        0.09        1.04      2.05 o 
   0   5   9      560.08      711.22     50.94 o 
   1   5   9      304.36      350.20     22.70 o 
   2   5   9        7.41        5.94      2.27 o 
   3   5   9        0.38       -0.05      1.31 o 
   4   5   9       11.48        9.75      7.23 o 
   5   5   9        0.23        1.27      3.05 o 
  -7   6   9        0.00        1.10      1.67 o 
  -6   6   9        0.23        0.77      2.27 o 
  -5   6   9        7.77        2.98      2.91 o 
  -4   6   9        5.00        3.71      3.05 o 
  -3   6   9        1.21        1.98      1.60 o 
  -2   6   9       13.48       12.08      6.52 o 
  -1   6   9       42.77       47.31     16.55 o 
   0   6   9       21.29       20.08      6.47 o 
   1   6   9        8.38        3.62      2.69 o 
   2   6   9        0.21        0.46      1.13 o 
   3   6   9        0.08        0.13      1.24 o 
   4   6   9        7.85        7.62      6.99 o 
   5   6   9        0.00        1.18      2.24 o 
  -7   7   9        0.64        1.33      1.35 o 
  -6   7   9        5.27        2.50      1.79 o 
  -5   7   9        0.90        1.80      2.85 o 
  -4   7   9        2.28        2.34      2.41 o 
  -3   7   9        6.00        5.33      4.34 o 
  -2   7   9        7.77        4.17      3.34 o 
  -1   7   9       56.25       56.62     20.09 o 
   0   7   9       53.25       45.59     14.70 o 
   1   7   9      148.65      143.64     14.20 o 
   2   7   9        1.42        0.17      1.72 o 
   3   7   9        3.46        2.16      1.61 o 
   4   7   9        0.83        0.81      1.34 o 
   5   7   9       18.41       10.91     10.23 o 
  -7   8   9        0.66        1.51      2.45 o 
  -6   8   9        0.05        1.89      2.10 o 
  -5   8   9        1.14        0.14      2.28 o 
  -4   8   9        0.95        1.57      1.89 o 
  -3   8   9       52.19       58.16     19.65 o 
  -2   8   9        1.85        3.64      2.28 o 
  -1   8   9        0.26        2.25      2.17 o 
   0   8   9        0.00        0.91      2.33 o 
   1   8   9       43.84       47.72      7.58 o 
   2   8   9       10.63        8.76      3.68 o 
   3   8   9        2.02        1.37      1.69 o 
   4   8   9        0.00        1.29      1.56 o 
   5   8   9        0.27        1.45      2.18 o 
  -7   9   9        1.37        0.94      1.72 o 
  -6   9   9        0.01        1.28      2.13 o 
  -5   9   9        0.00        1.79      2.23 o 
  -4   9   9        0.09        0.83      2.89 o 
  -3   9   9        1.42       -0.03      2.67 o 
  -2   9   9      288.77      331.66     33.73 o 
  -1   9   9       15.18       10.80      5.82 o 
   0   9   9       34.31       41.28      7.91 o 
   1   9   9        7.04        5.32      2.62 o 
   2   9   9        7.59        7.60      3.10 o 
   3   9   9        8.35        7.67      4.50 o 
   4   9   9        2.22        2.13      2.11 o 
  -6  10   9        0.35        0.26      2.83 o 
  -5  10   9        0.00        2.06      2.40 o 
  -4  10   9       12.12       10.12      5.94 o 
  -3  10   9       31.86       48.01     13.05 o 
  -2  10   9      150.08      210.20     30.61 o 
  -1  10   9        4.93        1.40      2.98 o 
   0  10   9        3.71        2.95      2.67 o 
   1  10   9        4.55        3.10      2.03 o 
   2  10   9        0.50        1.65      2.49 o 
   3  10   9        0.44        0.98      1.49 o 
   4  10   9       50.96       82.03     10.19 o 
  -6  11   9        0.04        1.27      2.26 o 
  -5  11   9        0.05        1.81      1.77 o 
  -4  11   9        4.74        2.69      3.06 o 
  -3  11   9        7.81        4.59      4.35 o 
  -2  11   9       43.41       30.30     16.65 o 
  -1  11   9        4.72       -0.53      3.23 o 
   0  11   9        0.78        0.01      1.71 o 
   1  11   9       31.33       24.99      7.71 o 
   2  11   9        0.28        3.04      2.48 o 
   3  11   9       15.04       18.18     12.56 o 
   4  11   9        2.57        1.35      2.40 o 
  -6  12   9        0.10        2.52      3.69 o 
  -5  12   9        0.75        1.17      2.21 o 
  -4  12   9        0.48       -0.17      3.34 o 
  -3  12   9        3.31        1.45      2.63 o 
  -2  12   9       36.16       27.63      7.24 o 
  -1  12   9        0.58        0.31      1.82 o 
   0  12   9        0.03        1.01      2.17 o 
   1  12   9        0.09        1.55      1.79 o 
   2  12   9        0.00        0.59      3.31 o 
   3  12   9        0.41        2.68      4.08 o 
  -5  13   9        0.03        0.96      2.44 o 
  -4  13   9       13.76        8.55      4.42 o 
  -3  13   9       20.81        7.61     10.44 o 
  -2  13   9        8.51        1.44      1.99 o 
  -1  13   9        0.03        0.74      2.37 o 
   0  13   9        0.33        1.37      1.79 o 
   1  13   9        6.07        3.37      2.33 o 
   2  13   9        9.62        8.49      6.67 o 
   3  13   9        0.89        1.79      3.90 o 
  -4  14   9        2.15        1.49      3.03 o 
  -3  14   9        7.92        2.83      2.89 o 
  -2  14   9       12.72        7.36      3.76 o 
  -1  14   9        0.38        2.48      2.37 o 
   0  14   9        0.14        1.17      1.94 o 
   1  14   9        6.97        6.86      5.11 o 
   2  14   9        2.11        2.02      1.90 o 
  -3  15   9        0.40        1.06      2.26 o 
  -2  15   9        0.88        2.16      3.98 o 
  -1  15   9        3.86        2.35      2.26 o 
   0  15   9        0.65        2.57      3.05 o 
   1  15   9        2.53        0.92      3.75 o 
  -2  16   9        1.97        1.84      2.17 o 
  -1  16   9        0.01        1.42      1.98 o 
   0  16   9        4.75        3.44      3.39 o 
  -6   0  10        2.10        1.78      2.69 o 
  -4   0  10       24.09       16.41     15.57 o 
  -2   0  10       18.88       24.85     11.13 o 
   0   0  10        6.96        4.84      3.87 o 
   2   0  10       11.46        4.66      5.14 o 
   4   0  10        6.41        0.75      5.29 o 
  -7   1  10        0.10        1.00      2.23 o 
  -6   1  10        0.33        0.99      2.12 o 
  -5   1  10        0.92        0.64      1.81 o 
  -4   1  10        1.30        1.11      1.63 o 
  -3   1  10       59.71       62.56     20.39 o 
  -2   1  10        0.28        1.29      2.98 o 
  -1   1  10       31.12       38.58      9.33 o 
   0   1  10        2.29        1.15      1.55 o 
   1   1  10        2.98        2.49      1.71 o 
   2   1  10       26.52       24.42      5.57 o 
   3   1  10        0.00        0.77      2.03 o 
   4   1  10        1.50        2.21      2.66 o 
   5   1  10        1.05        0.77      2.58 o 
  -7   2  10        2.63        2.38      2.76 o 
  -6   2  10        0.65        0.51      2.81 o 
  -5   2  10        0.09        1.82      2.90 o 
  -4   2  10       15.50       19.16      9.22 o 
  -3   2  10        3.97        2.80      2.32 o 
  -2   2  10       31.36       31.05     16.59 o 
  -1   2  10       88.48      105.09     22.33 o 
   0   2  10        2.53        0.63      1.73 o 
   1   2  10        6.04        5.64      2.59 o 
   2   2  10        5.23        3.32      1.76 o 
   3   2  10        4.68        5.53      4.02 o 
   4   2  10        7.72        7.77      6.88 o 
   5   2  10        3.08        4.87      5.65 o 
  -7   3  10        0.32        0.96      2.55 o 
  -6   3  10       10.62        7.79      5.83 o 
  -5   3  10        3.82        1.83      2.28 o 
  -4   3  10       12.89        6.39      4.47 o 
  -3   3  10       18.32       14.45      8.13 o 
  -2   3  10       42.81       47.90     18.54 o 
  -1   3  10      145.03      194.86     19.40 o 
   0   3  10        0.92        1.43      2.08 o 
   1   3  10        6.08        3.65      2.02 o 
   2   3  10        1.46        2.67      1.56 o 
   3   3  10       12.97        8.54      8.33 o 
   4   3  10        5.70        2.82      3.33 o 
   5   3  10        6.82        7.60      7.25 o 
  -7   4  10        1.81        1.23      2.22 o 
  -6   4  10       15.14        6.72      4.82 o 
  -5   4  10        1.42        0.10      2.31 o 
  -4   4  10        0.01        0.74      2.18 o 
  -3   4  10        0.00        0.05      1.75 o 
  -2   4  10      154.16      205.53     22.79 o 
  -1   4  10      193.32      257.48     25.45 o 
   0   4  10       78.00       75.71      9.31 o 
   1   4  10        9.69        5.40      2.12 o 
   2   4  10        0.68        0.55      1.17 o 
   3   4  10       22.36       21.57     10.56 o 
   4   4  10        0.37        0.85      1.97 o 
   5   4  10        4.71        7.89      6.97 o 
  -7   5  10        0.32        1.52      2.41 o 
  -6   5  10        2.63        1.12      2.58 o 
  -5   5  10        2.03        1.61      2.57 o 
  -4   5  10        5.77        3.56      2.94 o 
  -3   5  10        0.19       -0.46      2.98 o 
  -2   5  10        0.10        0.34      3.15 o 
  -1   5  10       56.77       63.43     19.35 o 
   0   5  10        0.80        2.06      2.27 o 
   1   5  10       74.70       81.96      9.47 o 
   2   5  10        3.39        1.79      1.62 o 
   3   5  10        0.82        0.35      1.24 o 
   4   5  10        0.63        2.46      3.51 o 
  -7   6  10        0.79        0.92      2.22 o 
  -6   6  10        1.97        1.58      3.05 o 
  -5   6  10        2.35        2.63      2.38 o 
  -4   6  10        4.93        4.58      3.08 o 
  -3   6  10        3.51        2.74      2.97 o 
  -2   6  10        0.29        1.82      3.76 o 
  -1   6  10      138.53      172.58     18.35 o 
   0   6  10        0.75        1.80      1.79 o 
   1   6  10        1.06        2.20      1.48 o 
   2   6  10        4.27        2.54      1.79 o 
   3   6  10        0.85        0.35      1.32 o 
   4   6  10        5.01        4.53      4.83 o 
  -7   7  10        0.00        1.03      2.21 o 
  -6   7  10        0.70        0.63      3.11 o 
  -5   7  10        1.00        0.71      2.59 o 
  -4   7  10       10.34        8.52      5.10 o 
  -3   7  10        0.18        0.59      2.29 o 
  -2   7  10      151.17      207.78     36.40 o 
  -1   7  10        4.93        3.19      4.72 o 
   0   7  10       55.86       47.12     13.54 o 
   1   7  10       26.07       25.93     10.56 o 
   2   7  10        9.46       12.20      5.05 o 
   3   7  10        3.68        3.24      2.23 o 
   4   7  10       16.13       16.06     11.15 o 
  -6   8  10        0.90        2.76      2.75 o 
  -5   8  10        0.40        1.50      1.87 o 
  -4   8  10        4.38        2.27      2.64 o 
  -3   8  10        4.18        4.48      4.58 o 
  -2   8  10       40.96       33.72     15.52 o 
  -1   8  10       43.03       45.31     17.75 o 
   0   8  10       11.19        9.04      3.91 o 
   1   8  10        2.45        2.59      1.87 o 
   2   8  10        4.90        4.98      2.55 o 
   3   8  10        0.33        0.96      1.54 o 
   4   8  10       10.07        8.03      8.96 o 
  -6   9  10        0.05        1.60      2.75 o 
  -5   9  10        5.76        3.84      2.96 o 
  -4   9  10        0.26        1.82      2.36 o 
  -3   9  10        1.34        0.91      1.94 o 
  -2   9  10       14.99        7.22      4.21 o 
  -1   9  10        0.36        0.71      5.50 o 
   0   9  10        1.04        1.20      1.74 o 
   1   9  10       17.12        9.24      5.77 o 
   2   9  10        0.09        2.42      2.80 o 
   3   9  10        0.41        0.16      1.11 o 
   4   9  10        6.94        5.44      4.79 o 
  -6  10  10        2.11        3.06      2.76 o 
  -5  10  10        0.16        0.88      3.28 o 
  -4  10  10        6.82        3.93      5.27 o 
  -3  10  10        9.91        8.09      5.95 o 
  -2  10  10        1.89        2.08      3.21 o 
  -1  10  10        0.91        2.31      3.60 o 
   0  10  10        1.29        1.68      2.00 o 
   1  10  10        0.05        0.83      1.31 o 
   2  10  10        0.71        1.62      2.28 o 
   3  10  10        0.13        0.95      2.14 o 
  -5  11  10        2.51        2.90      3.14 o 
  -4  11  10       81.91      143.02     37.95 o 
  -3  11  10        9.14        2.97      2.79 o 
  -2  11  10        3.89        2.83      2.94 o 
  -1  11  10        2.87        3.27      2.89 o 
   0  11  10       12.28       11.27      9.07 o 
   1  11  10        3.16        3.95      3.55 o 
   2  11  10        9.77       11.41     22.53 o 
   3  11  10        2.65        3.38      4.11 o 
  -5  12  10        0.06        1.07      1.70 o 
  -4  12  10       20.67        7.07      6.98 o 
  -3  12  10       25.81       16.67      9.87 o 
  -2  12  10        0.74       -0.44      2.88 o 
  -1  12  10        0.51        1.29      1.76 o 
   0  12  10        1.64        3.42      2.36 o 
   1  12  10        1.89        0.20      2.82 o 
   2  12  10       28.48       25.66     17.07 o 
  -4  13  10       22.29       21.89      9.78 o 
  -3  13  10        0.39        0.58      3.49 o 
  -2  13  10        0.28        1.13      2.17 o 
  -1  13  10        0.08        0.64      1.77 o 
   0  13  10        0.89        1.32      1.93 o 
   1  13  10        2.25        1.59      1.91 o 
   2  13  10       10.50       12.84     11.22 o 
  -3  14  10        2.15        2.15      2.83 o 
  -2  14  10        0.03        1.17      2.98 o 
  -1  14  10        0.59        1.28      2.11 o 
   0  14  10        6.99        1.69      3.04 o 
   1  14  10        3.25        2.05      2.90 o 
  -7   0  11        0.02        0.94      2.55 o 
  -5   0  11        2.87        2.33      3.51 o 
  -3   0  11       80.29      116.06     41.23 o 
  -1   0  11        8.27       11.64     10.83 o 
   1   0  11       17.68        8.16      5.53 o 
   3   0  11       28.85       30.65     28.29 o 
  -7   1  11        0.22        1.58      2.76 o 
  -6   1  11       13.66       11.72      7.29 o 
  -5   1  11        0.13        0.68      2.29 o 
  -4   1  11       11.76        7.52      3.96 o 
  -3   1  11       26.86       33.64     15.94 o 
  -2   1  11       43.56       41.14     16.67 o 
  -1   1  11        0.05       -0.29      2.51 o 
   0   1  11        0.36       -0.14      1.68 o 
   1   1  11       21.00       23.21      5.66 o 
   2   1  11        2.54        1.74      1.84 o 
   3   1  11        0.57        1.13      3.30 o 
   4   1  11       15.72       14.86     13.26 o 
  -7   2  11        0.02        1.14      1.55 o 
  -6   2  11        4.54        1.47      2.12 o 
  -5   2  11        2.90        1.25      2.21 o 
  -4   2  11        6.35        4.05      3.94 o 
  -3   2  11       61.95       65.19     40.29 o 
  -2   2  11       32.82       31.88     13.70 o 
  -1   2  11        3.49        1.47      2.03 o 
   0   2  11       78.00       84.17     14.60 o 
   1   2  11       17.61       17.00      7.06 o 
   2   2  11        4.52        2.67      1.91 o 
   3   2  11        7.94       11.43      6.05 o 
   4   2  11        3.07        2.82      3.34 o 
  -7   3  11        0.02        0.98      2.12 o 
  -6   3  11        2.11        2.09      2.84 o 
  -5   3  11        1.38        2.34      1.76 o 
  -4   3  11        0.17        2.35      3.08 o 
  -3   3  11       17.30       17.24     13.45 o 
  -2   3  11        0.27        2.77      3.05 o 
  -1   3  11       15.70       11.78      6.20 o 
   0   3  11       18.76       12.40      5.18 o 
   1   3  11        6.42        4.91      2.18 o 
   2   3  11        4.09        1.92      1.55 o 
   3   3  11        0.02        1.22      2.06 o 
   4   3  11        1.20        1.53      2.55 o 
  -6   4  11        2.11        0.49      2.86 o 
  -5   4  11        0.78        1.42      1.88 o 
  -4   4  11        9.00        7.71      5.55 o 
  -3   4  11       39.46       41.17     15.55 o 
  -2   4  11        8.45       11.52      5.43 o 
  -1   4  11        2.35        1.94      2.70 o 
   0   4  11       41.83       38.77     10.57 o 
   1   4  11       10.72        7.64      3.51 o 
   2   4  11       14.21       11.37      5.55 o 
   3   4  11        0.06        0.61      4.06 o 
   4   4  11        0.01        0.69      3.03 o 
  -6   5  11        0.18        0.65      1.70 o 
  -5   5  11        0.92        1.59      2.92 o 
  -4   5  11        4.35        5.28      6.03 o 
  -3   5  11        1.73        2.54      2.50 o 
  -2   5  11       85.47      110.61     19.24 o 
  -1   5  11       44.22       40.01     15.43 o 
   0   5  11        0.76        1.83      1.80 o 
   1   5  11        0.25        1.42      1.97 o 
   2   5  11        3.87        2.13      2.50 o 
   3   5  11        2.09        1.61      3.33 o 
   4   5  11        9.77        5.88      5.34 o 
  -6   6  11        0.16        2.90      2.97 o 
  -5   6  11        0.23        0.20      1.48 o 
  -4   6  11        0.50        1.55      2.23 o 
  -3   6  11        4.26        2.97      3.45 o 
  -2   6  11       23.21       26.35     12.96 o 
  -1   6  11       18.26       15.07      5.80 o 
   0   6  11        2.72        1.73      1.47 o 
   1   6  11        0.64        1.41      1.71 o 
   2   6  11        5.38        4.36      3.10 o 
   3   6  11        1.02        1.11      2.36 o 
  -6   7  11        0.02        1.43      3.44 o 
  -5   7  11        0.00        0.56      2.79 o 
  -4   7  11        2.68        2.53      2.90 o 
  -3   7  11        2.46        3.82      3.53 o 
  -2   7  11        9.45        6.69      4.50 o 
  -1   7  11       36.40       26.83     13.89 o 
   0   7  11        1.01        0.47      2.13 o 
   1   7  11        5.14        4.18      2.43 o 
   2   7  11        0.13        1.74      1.98 o 
   3   7  11       23.46        7.77      6.37 o 
  -6   8  11        0.04        0.86      1.75 o 
  -5   8  11        9.88        5.36      3.95 o 
  -4   8  11        2.62        2.22      4.59 o 
  -3   8  11        0.38       -0.19      2.20 o 
  -2   8  11        1.53        1.66      2.92 o 
  -1   8  11        0.33        1.00      2.62 o 
   0   8  11        3.50        3.29      1.98 o 
   1   8  11        0.62        0.92      2.14 o 
   2   8  11        1.73        1.51      2.26 o 
   3   8  11        0.29        1.24      2.28 o 
  -5   9  11        2.09        2.32      2.85 o 
  -3   9  11        9.97        4.27      3.32 o 
  -2   9  11        1.76        1.55      1.99 o 
  -1   9  11        3.86        6.05      6.63 o 
   0   9  11        6.34        3.27      1.98 o 
   1   9  11        5.91        4.98      4.82 o 
   2   9  11        0.55        1.58      3.05 o 
  -5  10  11        6.04        6.06      4.68 o 
  -4  10  11       23.70       17.21     13.24 o 
  -3  10  11        0.02       -1.58      3.29 o 
  -2  10  11        0.41        2.42      2.28 o 
  -1  10  11        1.16        2.39      3.60 o 
   0  10  11        0.59        0.17      1.67 o 
   1  10  11        0.03        1.24      3.36 o 
   2  10  11       39.22       45.68     22.53 o 
  -4  11  11        7.79        6.51      5.48 o 
  -3  11  11        0.41        0.52      3.37 o 
  -2  11  11        0.00        0.83      3.08 o 
  -1  11  11       14.58        9.21      6.12 o 
   0  11  11        0.01       -1.13      3.65 o 
   1  11  11        6.19        6.90      6.57 o 
  -3  12  11        0.39        1.10      2.11 o 
  -2  12  11        0.03        1.13      2.69 o 
  -1  12  11        0.02        0.54      2.15 o 
   0  12  11        0.82        1.41      3.30 o 
   1  12  11        0.60        0.66      2.77 o 
  -2  13  11        1.91        1.91      3.48 o 
  -1  13  11        0.98        0.85      2.01 o 
  -6   0  12        0.02       -0.84      4.46 o 
  -4   0  12       12.48       11.08      9.19 o 
  -2   0  12        4.50        3.40      4.30 o 
   0   0  12        0.08        0.13      3.32 o 
   2   0  12        2.76        4.80      4.69 o 
  -6   1  12        0.67        1.43      2.81 o 
  -5   1  12       22.24       10.48      6.52 o 
  -4   1  12        1.88        1.83      2.28 o 
  -3   1  12        6.74        9.12      4.78 o 
  -2   1  12        0.33        0.46      2.02 o 
  -1   1  12        2.17        1.95      3.02 o 
   0   1  12        6.22        1.93      2.93 o 
   1   1  12        0.76        0.86      1.05 o 
   2   1  12        3.53        2.75      2.50 o 
   3   1  12        0.07       -0.82      3.59 o 
  -6   2  12        1.12        1.27      2.72 o 
  -5   2  12        0.35        1.55      2.59 o 
  -4   2  12        2.11        1.87      3.37 o 
  -3   2  12       17.21       13.17      7.42 o 
  -2   2  12        0.02       -0.53      2.12 o 
  -1   2  12        0.13        0.23      2.40 o 
   0   2  12        6.93        5.92      4.34 o 
   1   2  12        0.00        0.77      1.55 o 
   2   2  12        2.01        3.32      3.47 o 
   3   2  12        1.00        0.76      2.56 o 
  -6   3  12        2.57        2.71      2.63 o 
  -5   3  12        4.77        1.19      2.19 o 
  -4   3  12       19.40        5.64      4.45 o 
  -3   3  12       19.31       22.36      8.08 o 
  -2   3  12        5.32        5.91      4.03 o 
  -1   3  12        1.57        1.82      2.24 o 
   0   3  12        3.40        2.19      2.88 o 
   1   3  12        2.41        2.57      1.32 o 
   2   3  12       14.94       16.77     10.34 o 
   3   3  12        9.85        9.53      7.26 o 
  -6   4  12        0.09        1.48      2.71 o 
  -5   4  12        0.08        0.86      2.31 o 
  -4   4  12       33.94       37.51      7.91 o 
  -3   4  12       38.04       35.01     16.25 o 
  -2   4  12       21.54       14.79      9.63 o 
  -1   4  12        0.68        1.33      1.63 o 
   0   4  12        0.15        1.27      1.91 o 
   1   4  12        0.53        1.03      1.69 o 
   2   4  12        0.61        0.57      1.78 o 
   3   4  12       11.80        7.92      6.25 o 
  -5   5  12        0.04        0.12      2.09 o 
  -4   5  12        0.16        0.72      3.35 o 
  -3   5  12        4.92        4.07      2.68 o 
  -2   5  12       11.97       14.46      7.42 o 
  -1   5  12       18.30       15.49      7.86 o 
   0   5  12        3.32        3.01      2.35 o 
   1   5  12        2.85        2.17      2.39 o 
   2   5  12        0.44        1.19      2.05 o 
  -5   6  12        0.69        0.57      3.46 o 
  -4   6  12        1.98        0.65      3.00 o 
  -3   6  12       35.07       28.77     16.87 o 
  -2   6  12        0.67        0.71      3.32 o 
  -1   6  12        0.17        0.85      1.74 o 
   0   6  12        4.64        4.62      3.32 o 
   1   6  12        0.33        1.08      1.55 o 
   2   6  12        2.43        2.61      2.04 o 
  -5   7  12        0.27        1.71      2.31 o 
  -4   7  12       13.23       11.57      8.19 o 
  -3   7  12        1.45        3.21      3.15 o 
  -2   7  12        3.97        1.82      3.50 o 
  -1   7  12       12.43       12.81      7.62 o 
   0   7  12        4.71        4.97      3.50 o 
   1   7  12        1.74        2.32      2.57 o 
   2   7  12       16.99       24.42      4.80 o 
  -5   8  12        0.60        1.34      5.45 o 
  -4   8  12        2.61        1.83      3.56 o 
  -3   8  12       18.83       15.58     10.19 o 
  -2   8  12        0.06        1.05      1.82 o 
  -1   8  12        2.67        1.90      2.81 o 
   0   8  12        6.08        6.30      8.33 o 
   1   8  12        0.46        1.30      2.34 o 
  -4   9  12        2.46        2.50      3.38 o 
  -3   9  12        0.13       -0.67      3.48 o 
  -2   9  12        0.00        0.50      2.64 o 
  -1   9  12        4.28        1.53      2.38 o 
   0   9  12        0.02        0.48      3.14 o 
   1   9  12        3.56        2.97      3.71 o 
  -3  10  12        1.46        2.26      3.86 o 
  -2  10  12        0.35        0.42      2.71 o 
  -1  10  12        3.46        2.61      3.17 o 
   0  10  12        2.04        1.61      4.42 o 
  -2  11  12        1.45        1.20      2.36 o 
  -1  11  12        0.25        0.87      1.19 o 
  -5   0  13       19.74       20.73     17.58 o 
  -3   0  13        0.41       -0.70      3.73 o 
  -1   0  13        5.15        2.39      5.42 o 
   1   0  13       19.41       20.65     18.66 o 
  -5   1  13        3.39        2.68      3.28 o 
  -4   1  13        5.73        2.03      2.42 o 
  -3   1  13        0.00        1.18      1.71 o 
  -2   1  13        0.32        0.81      2.67 o 
  -1   1  13        5.02        3.58      3.14 o 
   0   1  13        1.11        1.73      1.68 o 
   1   1  13        3.06        3.29      2.36 o 
   2   1  13       13.64        8.85      7.25 o 
  -5   2  13       12.37        5.68      5.92 o 
  -4   2  13        2.82        1.18      2.74 o 
  -3   2  13        0.63        0.62      3.08 o 
  -2   2  13        7.36        4.88      4.31 o 
  -1   2  13        4.12        4.59      3.51 o 
   0   2  13        2.57        1.05      1.78 o 
   1   2  13        9.83        6.87      7.35 o 
  -5   3  13        5.28        3.83      3.95 o 
  -4   3  13        0.06        0.49      2.80 o 
  -3   3  13        1.59        1.43      1.97 o 
  -2   3  13        5.40        4.73      3.80 o 
  -1   3  13        2.58        3.61      2.94 o 
   0   3  13        0.50       -0.39      1.46 o 
   1   3  13        0.75        1.29      1.61 o 
  -4   4  13        1.75        1.44      2.59 o 
  -3   4  13        2.44        1.65      2.64 o 
  -2   4  13        3.59        1.75      2.81 o 
  -1   4  13        1.35        1.24      2.79 o 
   0   4  13        2.50        2.25      2.99 o 
   1   4  13        0.59        0.85      1.85 o 
  -4   5  13        3.79        3.15      3.79 o 
  -3   5  13        2.79        4.06      4.15 o 
  -2   5  13        0.85        2.76      1.98 o 
  -1   5  13        0.03        2.23      2.31 o 
   0   5  13        0.28        1.28      1.61 o 
   1   5  13        0.38        1.33      2.23 o 
  -4   6  13        6.77        2.34      5.62 o 
  -3   6  13        7.18        4.25      3.60 o 
  -2   6  13        2.18        2.55      2.48 o 
  -1   6  13        0.12        1.35      2.13 o 
   0   6  13        0.52        2.21      3.32 o 
  -3   7  13        3.56        2.18      2.07 o 
  -2   7  13        0.20        2.06      2.21 o 
  -1   7  13        3.28        2.26      2.29 o 
   0   7  13        1.39        2.05      3.15 o 
  -2   8  13        0.53        2.80      2.37 o 
  -1   8  13        0.67        1.54      2.03 o 
  -2   0  14        0.02       -0.13      2.65 o 
  -3   1  14        2.18        2.39      5.12 o 
  -2   1  14        0.84        1.41      2.64 o 
  -1   1  14        3.22        3.78      3.27 o 
  -2   2  14        1.01        1.31      3.15 o 
  -1   2  14        0.45        1.07      2.10 o 
  -2   3  14        0.13        1.07      2.92 o 
                                                 
